# Supplementary material for: Prognostic value of molecular events from negative surgical margin of non-small-cell lung cancer
Source: Oncotarget. 2016 Jul 29;8(32):53642–53. doi: 10.18632/oncotarget.10949 (PMC5581137; doi:10.18632/oncotarget.10949)
Supplement: Supplementary file 2 [file oncotarget-08-53642-s002.xls]

## Sheet: SupplementaryTableS3
Supplementary Table S3. Significant genes in EMT model of M-BE (red indicates up-regulated genes in EMT-induced M-BE, blue for the down-regulated ones)
ProbeID	GeneSymbol	EntrezGene	FC	Log2Ratio	Fvalue	Pvalue	FDR
A_24_P299685	PDPN	10630	60.0512	5.90812	5315.24	5.96027e-10	4.47116e-06
A_32_P51237	ANKRD38	163782	170.591	7.4144	5097.05	6.74458e-10	4.47116e-06
A_23_P62081	SCG5	6447	47.4847	5.56939	5073.67	6.83664e-10	4.47116e-06
A_23_P144959	VCAN	1462	24.7967	4.63208	3939.67	1.44143e-09	5.65616e-06
A_23_P218505	LHB	3972	34.5306	5.1098	3636.33	1.82547e-09	5.96928e-06
A_23_P158593	COL5A1	1289	148.849	7.21771	3372.02	2.28025e-09	6.3912e-06
A_23_P202327	ADAM12	8038	26.8023	4.74428	2939.49	3.41738e-09	7.02028e-06
A_24_P838448	FLJ22536	401237	16.3806	4.03392	2855.41	3.72247e-09	7.02028e-06
A_23_P132763	VGLL3	389136	26.1222	4.7072	2815.66	3.87945e-09	7.02028e-06
A_23_P38732	CDH2	1000	67.2549	6.07157	2749.41	4.16141e-09	7.02028e-06
A_23_P19663	CTGF	1490	61.5094	5.94273	2641.5	4.68253e-09	7.02028e-06
A_23_P47924	PTPRR	5801	103.487	6.6933	2568.89	5.08326e-09	7.02028e-06
A_23_P163787	MMP2	4313	69.0969	6.11055	2511.8	5.4312e-09	7.02028e-06
A_24_P395814	CGB	1082	67.1057	6.06836	2506.61	5.46445e-09	7.02028e-06
A_23_P13740	NAV3	89795	14.0073	3.8081	2390.53	6.28359e-09	7.02028e-06
A_23_P391586	TPM1	7168	15.1592	3.92212	2320.36	6.85994e-09	7.02028e-06
A_24_P11900	MYH15	22989	23.4449	4.5512	2310.13	6.94981e-09	7.02028e-06
A_23_P254654	CLIC3	9022	45.7949	5.51711	2271.58	7.30299e-09	7.02028e-06
A_23_P205074	SLC46A3	283537	17.0253	4.08961	2240.44	7.60599e-09	7.02028e-06
A_32_P405759	COL22A1	169044	46.9534	5.55316	2157.56	8.49909e-09	7.02028e-06
A_23_P88626	ANPEP	290	42.6879	5.41576	2153.54	8.5458e-09	7.02028e-06
A_23_P46039	FCRLA	84824	39.4969	5.30367	2149.99	8.5875e-09	7.02028e-06
A_23_P200976	HYI	81888	7.9962	2.99931	1912.5	1.21214e-08	8.50923e-06
A_32_P12232	BNC2	54796	24.134	4.593	1906.42	1.22356e-08	8.50923e-06
A_23_P2793	ALOX5AP	241	83.1263	6.37723	1889.97	1.25519e-08	8.50923e-06
A_23_P106389	SEMA7A	8482	31.4483	4.97491	1888.67	1.25774e-08	8.50923e-06
A_23_P310460	MDGA1	266727	17.8707	4.15953	1848.48	1.33993e-08	8.66864e-06
A_23_P4714	MIA	8190	19.8819	4.31339	1834.76	1.36966e-08	8.66864e-06
A_23_P152305	CDH11	1009	36.4679	5.18856	1804.09	1.43934e-08	8.82494e-06
A_23_P252721	DLC1	10395	12.8942	3.68865	1752.98	1.56641e-08	9.01952e-06
A_23_P160618	SH2D2A	9047	10.6711	3.41564	1735.22	1.61407e-08	9.01952e-06
A_23_P510	PLD5	200150	30.1851	4.91577	1734.41	1.61626e-08	9.01952e-06
A_23_P56746	FAP	2191	27.3586	4.77392	1668.8	1.81052e-08	9.01952e-06
A_23_P435407	GPC4	2239	10.1231	3.33957	1660.03	1.83884e-08	9.01952e-06
A_23_P214168	COL12A1	1303	16.0499	4.00449	1646.07	1.88511e-08	9.02096e-06
A_23_P211926	WNT5A	7474	23.4745	4.55302	1581.86	2.11927e-08	9.90001e-06
A_23_P324327	GPRC5B	51704	10.7075	3.42055	1535.68	2.31228e-08	1.01291e-05
A_24_P354689	SPOCK1	6695	11.8599	3.56803	1527.35	2.3496e-08	1.01291e-05
A_23_P126649	PGBD5	79605	38.4922	5.26649	1522.98	2.36948e-08	1.01291e-05
A_23_P15146	IL32	9235	29.8264	4.89852	1509.91	2.43034e-08	1.01291e-05
A_23_P151805	FBLN5	10516	9.67421	3.27414	1505.54	2.45119e-08	1.01291e-05
A_23_P200001	NEXN	91624	12.1876	3.60735	1499.97	2.47806e-08	1.01291e-05
A_24_P265051	PLXNA4A	57671	49.7771	5.63741	1471.52	2.62163e-08	1.04529e-05
A_23_P422212	SLC35F3	148641	31.0135	4.95483	1458.44	2.69142e-08	1.04529e-05
A_23_P39925	DYSF	8291	13.7232	3.77854	1453.36	2.7192e-08	1.04529e-05
A_23_P103361	LCK	3932	12.9502	3.69491	1440.38	2.79189e-08	1.04529e-05
A_23_P19624	BMP6	654	7.62193	2.93016	1420.49	2.90846e-08	1.05473e-05
A_23_P57089	TMEPAI	56937	9.34164	3.22368	1412.57	2.9567e-08	1.05473e-05
A_24_P142118	THBS1	7057	11.3983	3.51075	1379.02	3.1733e-08	1.08475e-05
A_23_P106080	RNASE7	84659	11.7709	3.55715	1374.12	3.20671e-08	1.08475e-05
A_23_P159952	BEX1	55859	66.7925	6.06161	1345.38	3.41233e-08	1.13041e-05
A_24_P226008	MGLL	11343	9.88994	3.30596	1332.55	3.50984e-08	1.13041e-05
A_24_P71244	PIK3CD	5293	12.1465	3.60247	1330.6	3.52502e-08	1.13041e-05
A_23_P4551	SETBP1	26040	6.12641	2.61504	1324.61	3.57213e-08	1.13041e-05
A_23_P67339	RCN3	57333	7.66371	2.93804	1315.96	3.64156e-08	1.13409e-05
A_23_P40096	PROC	5624	25.6574	4.6813	1290.37	3.85806e-08	1.16454e-05
A_23_P374082	ADAM19	8728	58.9002	5.8802	1252.36	4.21252e-08	1.23358e-05
A_23_P406341	AFAP1L2	84632	6.89881	2.78635	1231.41	4.42679e-08	1.26701e-05
A_23_P40174	MMP9	4318	9.29985	3.21721	1228.67	4.45583e-08	1.26701e-05
A_24_P595223	MIAT	440823	13.6094	3.76653	1209.1	4.67121e-08	1.28412e-05
A_23_P64121	C11orf69	120196	6.36392	2.66991	1200.88	4.76579e-08	1.28412e-05
A_24_P810290	PPAPDC1A	196051	17.9732	4.16778	1199.85	4.77782e-08	1.28412e-05
A_23_P207520	COL1A1	1277	6.02322	2.59053	1186.13	4.94207e-08	1.31032e-05
A_23_P211428	SMTN	6525	8.60852	3.10577	1175.85	5.07018e-08	1.32636e-05
A_24_P62800	KLHDC8A	55220	14.4784	3.85583	1152.98	5.37151e-08	1.3867e-05
A_23_P10206	HAS2	3037	21.6641	4.43724	1144.34	5.49152e-08	1.39927e-05
A_24_P272993	MEG3	55384	14	3.80736	1116.81	5.899e-08	1.47827e-05
A_24_P342312	ODZ4	26011	18.474	4.20743	1113.4	5.95224e-08	1.47827e-05
A_23_P9883	NLRP3	114548	11.9598	3.58012	1092.09	6.2999e-08	1.50618e-05
A_23_P110791	CSF1R	1436	21.039	4.395	1087.89	6.37172e-08	1.50618e-05
A_23_P129856	HIC1	3090	7.81268	2.96582	1075.28	6.59367e-08	1.52449e-05
A_24_P68008	C1orf187	374946	15.5878	3.96235	1060.14	6.87419e-08	1.52449e-05
A_32_P198177	LOC342979	342979	15.1449	3.92076	1056.01	6.95352e-08	1.52449e-05
A_23_P163467	FLJ43339	388115	8.2597	3.04609	1051.67	7.03822e-08	1.52449e-05
A_23_P50919	SERPINE2	5270	9.41304	3.23466	1046.21	7.14656e-08	1.52449e-05
A_23_P144916	GFPT2	9945	6.32287	2.66058	1043.09	7.20957e-08	1.52449e-05
A_23_P302550	RGS18	64407	26.5333	4.72973	1028.31	7.51831e-08	1.52449e-05
A_23_P6771	LMCD1	29995	18.8539	4.23679	1023.21	7.62881e-08	1.52449e-05
A_23_P113793	ZBED2	79413	26.6467	4.73588	1011.24	7.89722e-08	1.52449e-05
A_24_P23625	HS3ST3B1	9953	9.09733	3.18544	1005.89	8.0212e-08	1.52449e-05
A_24_P339944	PDGFB	5155	15.8816	3.98929	1002.1	8.11062e-08	1.52449e-05
A_23_P138168	CNN3	1266	9.23767	3.20753	1001.35	8.12839e-08	1.52449e-05
A_23_P215744	CTTNBP2	83992	34.61	5.11312	1001.15	8.1331e-08	1.52449e-05
A_23_P82169	SOX4	6659	6.52634	2.70627	997.084	8.23098e-08	1.52449e-05
A_23_P70843	BPGM	669	6.91404	2.78953	996.956	8.23408e-08	1.52449e-05
A_23_P101054	KRT34	3885	81.7133	6.3525	996.864	8.2363e-08	1.52449e-05
A_23_P210100	CYP26B1	56603	8.24107	3.04283	979.606	8.66974e-08	1.53243e-05
A_24_P32085	MOBKL2B	79817	6.28739	2.65246	951.426	9.44561e-08	1.65467e-05
A_23_P165624	TNFAIP6	7130	7.26211	2.86039	908.524	1.08158e-07	1.86146e-05
A_23_P154037	AOX1	316	4.59166	2.19901	905.144	1.09348e-07	1.86557e-05
A_23_P342727	STARD13	90627	8.14229	3.02544	886.381	1.16282e-07	1.9497e-05
A_23_P420196	SOCS1	8651	5.24748	2.39162	883.855	1.1726e-07	1.9497e-05
A_23_P154962	KIAA1666	85376	4.29827	2.10376	880.266	1.18669e-07	1.95654e-05
A_23_P150394	FXYD6	53826	7.88483	2.97908	875.255	1.20674e-07	1.97302e-05
A_23_P107351	NLRP1	22861	8.93286	3.15912	871.881	1.2205e-07	1.97902e-05
A_32_P99100	PTPRK	5796	5.68028	2.50596	866.483	1.24294e-07	1.9989e-05
A_23_P321501	DHRS2	10202	38.3994	5.26301	851.531	1.30808e-07	2.05316e-05
A_24_P933319	RAB3B	5865	6.34022	2.66453	847.683	1.32558e-07	2.05468e-05
A_23_P397376	MAF	4094	33.1183	5.04956	844.533	1.34014e-07	2.05468e-05
A_23_P105923	DIO3	1735	243.99	7.93068	839.52	1.36376e-07	2.06662e-05
A_23_P131846	SNAI1	6615	4.93152	2.30203	837.631	1.3728e-07	2.06662e-05
A_23_P122216	LOX	4015	15.417	3.94645	836.169	1.37985e-07	2.06662e-05
A_23_P427645	TLL1	7092	9.49336	3.24692	831.076	1.40481e-07	2.07136e-05
A_23_P88865	CMTM3	123920	5.81345	2.53939	827.449	1.42295e-07	2.07136e-05
A_32_P113971	RP5-1054A22.3	85449	9.63907	3.26889	825.443	1.43312e-07	2.07136e-05
A_23_P96383	SRPX	8406	11.9815	3.58274	824.918	1.4358e-07	2.07136e-05
A_23_P344555	NEDD9	4739	26.4753	4.72658	816.43	1.48004e-07	2.11959e-05
A_23_P206501	LOC497190	497190	7.5743	2.92111	809.874	1.51546e-07	2.1445e-05
A_23_P92899	C1QTNF2	114898	14.1159	3.81925	807.893	1.52638e-07	2.1445e-05
A_23_P127957	P4HA3	283208	10.4982	3.39207	795.787	1.5955e-07	2.20449e-05
A_32_P198731	DKFZP761M1511	54492	7.67925	2.94097	791.106	1.62335e-07	2.21105e-05
A_23_P213319	ADAMTS6	11174	47.9665	5.58396	789.398	1.63367e-07	2.21105e-05
A_23_P72157	MFSD7	84179	6.87246	2.78083	784.072	1.66643e-07	2.22418e-05
A_23_P348257	NUAK1	9891	8.54599	3.09525	775.828	1.7189e-07	2.27871e-05
A_23_P93938	NACAD	23148	34.7871	5.12048	766.931	1.77803e-07	2.29256e-05
A_23_P65518	DACT1	51339	32.4935	5.02208	762.647	1.80748e-07	2.30277e-05
A_24_P111106	FGF1	2246	39.3111	5.29687	757.136	1.84633e-07	2.3371e-05
A_23_P139919	CHST11	50515	4.31077	2.10795	753.909	1.86959e-07	2.3444e-05
A_23_P210708	SIRPA	140885	5.57774	2.47968	753.031	1.876e-07	2.3444e-05
A_24_P931443	GPR68	8111	32.6766	5.03018	742.604	1.95428e-07	2.42677e-05
A_23_P94412	PDCD1LG2	80380	10.1129	3.33813	739.307	1.97994e-07	2.4306e-05
A_24_P273726	MSRB3	253827	4.11127	2.03958	734.926	2.01474e-07	2.4306e-05
A_23_P65240	COL4A1	1282	11.01	3.46074	730.709	2.04901e-07	2.4306e-05
A_23_P64611	P2RY6	5031	102.899	6.68508	730.671	2.04932e-07	2.4306e-05
A_32_P82895	KIAA1957	126567	4.54237	2.18345	728.373	2.06833e-07	2.4306e-05
A_23_P38106	SPHK1	8877	5.88559	2.55719	727.666	2.07423e-07	2.4306e-05
A_23_P256205	ABLIM3	22885	4.38743	2.13338	726.828	2.08125e-07	2.4306e-05
A_24_P158089	SERPINE1	5054	96.994	6.59982	718.612	2.15177e-07	2.45143e-05
A_32_P41065	TMCC1	23023	5.27581	2.39939	716.091	2.17405e-07	2.45143e-05
A_24_P727884	C11orf41	25758	7.41723	2.89088	714.505	2.18823e-07	2.45332e-05
A_23_P72550	ULK1	8408	3.86178	1.94927	708.783	2.2404e-07	2.49754e-05
A_24_P941572	FAM114A1	92689	5.82859	2.54315	703.663	2.28852e-07	2.53677e-05
A_24_P339429	KCNJ12	3768	6.08264	2.6047	695.145	2.37167e-07	2.60135e-05
A_23_P353524	IVL	3713	26.009	4.70094	694.982	2.3733e-07	2.60135e-05
A_23_P27983	APLP1	333	6.00945	2.58723	690.353	2.42023e-07	2.6369e-05
A_23_P58082	CCDC80	151887	17.0081	4.08815	689.152	2.43261e-07	2.6369e-05
A_23_P145965	TPST1	8460	4.00336	2.00121	687.762	2.44704e-07	2.63797e-05
A_23_P53588	WNT5B	81029	50.168	5.6487	682.956	2.49785e-07	2.6669e-05
A_23_P210581	KCNG1	3755	4.26138	2.09132	681.767	2.51063e-07	2.6669e-05
A_32_P148122	IGKC	3514	6.04193	2.59501	681.394	2.51466e-07	2.6669e-05
A_24_P409800	KCTD16	57528	12.8914	3.68834	676.546	2.56782e-07	2.70864e-05
A_23_P416289	DIXDC1	85458	10.6728	3.41587	671.25	2.62763e-07	2.72935e-05
A_32_P205624	SHC2	25759	11.311	3.49966	670.732	2.63358e-07	2.72935e-05
A_23_P324340	DISP2	85455	11.3332	3.50248	665.503	2.69465e-07	2.76801e-05
A_23_P26037	FRMD5	84978	4.60823	2.20421	661.236	2.74591e-07	2.78673e-05
A_23_P209167	FSTL3	10272	8.56555	3.09855	660.451	2.75548e-07	2.78673e-05
A_23_P131935	C20orf42	55612	4.41644	2.14288	654.741	2.82646e-07	2.79714e-05
A_23_P315571	RFTN1	23180	38.1625	5.25408	651.479	2.86812e-07	2.81363e-05
A_23_P30200	PCDHB16	57717	6.88217	2.78286	645.666	2.9444e-07	2.83182e-05
A_23_P19176	MGC23985	389336	19.2413	4.26613	643.474	2.97388e-07	2.84622e-05
A_23_P55518	SMAD7	4092	9.85911	3.30146	635.878	3.07911e-07	2.93077e-05
A_23_P119362	EMP3	2014	8.97777	3.16636	629.306	3.17422e-07	2.96113e-05
A_23_P32175	LHX6	26468	4.66907	2.22314	628.612	3.1845e-07	2.96113e-05
A_23_P22352	FRMD4A	55691	4.39398	2.13553	622.15	3.28231e-07	3.026e-05
A_23_P211504	KDELR3	11015	6.68323	2.74055	621.155	3.29774e-07	3.026e-05
A_24_P65941	C21orf96	80215	16.1435	4.01288	618.346	3.34179e-07	3.0351e-05
A_23_P204375	GPR92	57121	4.15882	2.05617	616.521	3.37083e-07	3.0351e-05
A_23_P87401	GDPD5	81544	5.32702	2.41333	614.828	3.39807e-07	3.0351e-05
A_24_P356930	CYP24A1	1591	10.7886	3.43144	613.988	3.4117e-07	3.0351e-05
A_23_P148990	HMCN1	83872	6.92085	2.79095	613.334	3.42236e-07	3.0351e-05
A_23_P140748	NDRG4	65009	7.51158	2.90912	606.003	3.54499e-07	3.09123e-05
A_23_P19030	ARSI	340075	5.32215	2.41201	596.448	3.71379e-07	3.19581e-05
A_23_P23346	MLLT11	10962	4.66767	2.2227	593.921	3.76021e-07	3.19597e-05
A_32_P119248	FOXD4	2298	4.12331	2.0438	592.328	3.78988e-07	3.19597e-05
A_23_P201547	NTNG1	22854	9.62995	3.26753	592.211	3.79208e-07	3.19597e-05
A_23_P137514	IVNS1ABP	10625	4.72096	2.23908	592.033	3.79542e-07	3.19597e-05
A_23_P58009	C3orf52	79669	4.12943	2.04594	591.038	3.81416e-07	3.19803e-05
A_23_P85250	CD24	934	6.32088	2.66012	586.708	3.89711e-07	3.23989e-05
A_23_P56505	ITGA4	3676	9.64148	3.26926	584.375	3.94282e-07	3.26405e-05
A_23_P169249	SLC2A6	11182	4.34858	2.12054	580.936	4.01152e-07	3.28942e-05
A_23_P253911	CHRNA3	1136	14.2593	3.83384	577.019	4.09171e-07	3.33109e-05
A_32_P37867	KIAA1644	85352	3.8259	1.9358	574.637	4.14153e-07	3.35772e-05
A_23_P159986	MGC16121	84848	3.72762	1.89825	568.486	4.27402e-07	3.43673e-05
A_24_P108301	RTTN	25914	5.6666	2.50248	557.986	4.51357e-07	3.59985e-05
A_23_P17655	KCNJ15	3772	13.1345	3.71529	555.862	4.56422e-07	3.62551e-05
A_23_P214821	EDN1	1906	14.9692	3.90393	553.974	4.60987e-07	3.647e-05
A_23_P200737	RGS4	5999	6.23961	2.64146	552.654	4.64214e-07	3.65778e-05
A_23_P11806	COL11A1	1301	6.90486	2.78761	549.118	4.73012e-07	3.69662e-05
A_23_P351215	SKIL	6498	7.13373	2.83466	547.669	4.76679e-07	3.69662e-05
A_23_P41789	SLC27A6	28965	5.00906	2.32454	542.417	4.90305e-07	3.77246e-05
A_24_P277211	HRH1	3269	3.39287	1.76251	539.842	4.97173e-07	3.81037e-05
A_23_P131614	COL6A3	1293	5.63934	2.49553	537.479	5.03594e-07	3.81101e-05
A_23_P137097	SLC16A2	6567	5.11761	2.35547	536.977	5.0497e-07	3.81101e-05
A_23_P367816	LOC92017	92017	3.63859	1.86338	536.957	5.05026e-07	3.81101e-05
A_23_P136116	FLJ16237	392636	4.47177	2.16085	534.563	5.11667e-07	3.84139e-05
A_24_P20292	B3GNT7	93010	3.65528	1.86998	533.956	5.1337e-07	3.84139e-05
A_23_P56404	EN1	2019	4.19914	2.07009	533.404	5.14926e-07	3.84139e-05
A_23_P24104	PLAU	5328	16.4057	4.03612	532.167	5.18431e-07	3.84245e-05
A_23_P329962	SUNC1	256979	7.39405	2.88636	531.288	5.20944e-07	3.84245e-05
A_23_P72651	ECSM2	641700	7.8099	2.9653	528.637	5.28619e-07	3.86581e-05
A_24_P921366	CALD1	800	3.70282	1.88862	528.158	5.30022e-07	3.86581e-05
A_23_P69179	LEPREL1	55214	6.4659	2.69285	521.779	5.49188e-07	3.90712e-05
A_24_P940166	PAPSS2	9060	7.90102	2.98204	521.121	5.51218e-07	3.90712e-05
A_23_P160559	ECM1	1893	6.68202	2.74028	520.141	5.54258e-07	3.9117e-05
A_23_P19733	SLC22A3	6581	4.17235	2.06086	517.652	5.62086e-07	3.95274e-05
A_23_P258410	WNT7A	7476	13.4702	3.7517	516.236	5.66603e-07	3.97027e-05
A_32_P145010	LOC729683	729683	8.22267	3.03961	513.556	5.75288e-07	3.99839e-05
A_23_P16834	FNDC4	64838	3.54042	1.82392	513.117	5.7673e-07	3.99839e-05
A_23_P154208	NAGK	55577	4.50866	2.1727	507.77	5.9466e-07	4.07945e-05
A_23_P26847	SOX9	6662	7.12423	2.83273	503.791	6.08489e-07	4.1e-05
A_24_P169092	MAML2	84441	5.42212	2.43886	503.586	6.09212e-07	4.1e-05
A_24_P134488	PIK3IP1	113791	11.4663	3.51933	503.284	6.10282e-07	4.1e-05
A_23_P89780	LAMA3	3909	5.46385	2.44992	502.157	6.14293e-07	4.1e-05
A_23_P333228	2012-03-04	57574	6.46931	2.69361	501.929	6.15109e-07	4.1e-05
A_23_P19102	GALNT10	55568	3.47653	1.79765	501.386	6.17056e-07	4.1e-05
A_24_P938403	JPH3	57338	12.3083	3.62156	500.971	6.18552e-07	4.1e-05
A_24_P299318	FAM101B	359845	7.5214	2.911	499.991	6.221e-07	4.10393e-05
A_23_P99802	FLRT2	23768	26.8791	4.74841	499.635	6.23397e-07	4.10393e-05
A_23_P156431	MAN1A1	4121	3.36875	1.75221	499.081	6.25421e-07	4.10393e-05
A_24_P402510	SAMD11	148398	3.83572	1.9395	496.866	6.33601e-07	4.12484e-05
A_23_P99661	FLJ10357	55701	3.42364	1.77553	496.584	6.34655e-07	4.12484e-05
A_23_P170733	ANTXR2	118429	3.14717	1.65406	489.579	6.61553e-07	4.25563e-05
A_24_P219474	MGAT5B	146664	3.79993	1.92597	487.412	6.70179e-07	4.28303e-05
A_23_P145889	PFTK1	5218	5.30631	2.40771	484.67	6.81315e-07	4.30992e-05
A_23_P75310	ARHGAP22	58504	2.90161	1.53685	484.662	6.81349e-07	4.30992e-05
A_23_P128663	SACS	26278	3.67286	1.8769	484.111	6.83617e-07	4.30992e-05
A_23_P102681	MGC4294	79160	20.0708	4.32703	480.586	6.98366e-07	4.34982e-05
A_24_P119745	FN1	2335	3.76943	1.91435	478.304	7.08144e-07	4.39677e-05
A_23_P256473	SEMA3C	10512	6.79719	2.76494	477.35	7.12285e-07	4.4061e-05
A_24_P71700	ZBTB47	92999	3.71328	1.8927	476.413	7.16384e-07	4.4061e-05
A_23_P396765	PGM2L1	283209	10.725	3.4229	474.745	7.23757e-07	4.42371e-05
A_24_P375322	LOC645367	645367	3.71609	1.89378	472.714	7.32878e-07	4.42857e-05
A_23_P81298	RGNEF	64283	3.42329	1.77538	471.377	7.38965e-07	4.42857e-05
A_23_P150789	PRSS23	11098	4.31124	2.1081	471.147	7.40016e-07	4.42857e-05
A_23_P151506	PLEK2	26499	3.86674	1.95112	470.63	7.42393e-07	4.42857e-05
A_23_P409093	TMEM16D	121601	6.84551	2.77516	469.224	7.48908e-07	4.4526e-05
A_23_P47682	NRIP3	56675	4.68353	2.2276	467.886	7.55181e-07	4.47633e-05
A_24_P349039	CDGAP	57514	6.8707	2.78046	464.233	7.72663e-07	4.53882e-05
A_23_P17724	2012-09-05	5413	4.35414	2.12239	463.327	7.77081e-07	4.54e-05
A_23_P201636	LAMC2	3918	4.96411	2.31153	463.243	7.77493e-07	4.54e-05
A_23_P93940	PGAM2	5224	3.16717	1.66319	462.14	7.82923e-07	4.54867e-05
A_23_P52676	CATSPER1	117144	3.82467	1.93534	461.22	7.8749e-07	4.54867e-05
A_23_P159325	ANGPTL4	51129	37.4799	5.22804	461.068	7.8825e-07	4.54867e-05
A_23_P6381	MN1	4330	9.68404	3.27561	459.283	7.97225e-07	4.58428e-05
A_23_P60227	CCIN	881	6.38104	2.67379	458.059	8.03462e-07	4.58428e-05
A_23_P61987	TMEM121	80757	4.59176	2.19905	457.999	8.03767e-07	4.58428e-05
A_24_P272290	C6orf145	221749	3.93764	1.97733	456.855	8.09658e-07	4.59118e-05
A_23_P44724	CSRP2	1466	3.58904	1.8436	455.819	8.15042e-07	4.59394e-05
A_23_P50974	HECW2	57520	5.89526	2.55955	455.412	8.17169e-07	4.59394e-05
A_23_P164047	MMD	23531	3.82742	1.93637	453.849	8.25413e-07	4.60929e-05
A_23_P134744	RNF122	79845	4.93374	2.30268	453.56	8.26946e-07	4.60929e-05
A_23_P216052	FAM83A	84985	6.1291	2.61567	449.597	8.48403e-07	4.67722e-05
A_23_P164650	APOE	348	3.02521	1.59704	449.549	8.48669e-07	4.67722e-05
A_23_P27584	MYADM	91663	5.17762	2.37229	443.779	8.81276e-07	4.82789e-05
A_24_P392110	PSG8	440533	10.4057	3.3793	443.415	8.8339e-07	4.82789e-05
A_23_P45560	GPR143	4935	5.46282	2.44965	441.255	8.96065e-07	4.83288e-05
A_23_P34144	MAGEH1	28986	6.8917	2.78486	440.852	8.98455e-07	4.83288e-05
A_24_P522864	MGC12916	84815	6.62147	2.72715	440.806	8.9873e-07	4.83288e-05
A_23_P87011	TAGLN	6876	5.98143	2.58049	438.856	9.10432e-07	4.86721e-05
A_23_P309837	STON2	85439	6.55937	2.71356	438.332	9.13615e-07	4.87096e-05
A_23_P120883	HMOX1	3162	4.24442	2.08557	434.229	9.39026e-07	4.96596e-05
A_23_P257649	RBP1	5947	6.98789	2.80486	426.73	9.87979e-07	5.16911e-05
A_23_P386942	DIRAS1	148252	4.82441	2.27035	423.455	1.01043e-06	5.24974e-05
A_32_P122754	C9orf30	91283	3.39924	1.76521	421.572	1.02365e-06	5.24974e-05
A_23_P45999	FBXO2	26232	4.39951	2.13734	421.411	1.0248e-06	5.24974e-05
A_23_P107322	CORO6	84940	3.81488	1.93164	420.791	1.0292e-06	5.2525e-05
A_23_P159382	SEC24D	9871	3.1499	1.65531	419.715	1.03692e-06	5.2525e-05
A_23_P162579	HSPB8	26353	12.2469	3.61435	419.146	1.04103e-06	5.2525e-05
A_23_P202881	FEZ1	9638	3.18322	1.67049	419.129	1.04116e-06	5.2525e-05
A_24_P330303	FRMD6	122786	5.68666	2.50758	418.605	1.04496e-06	5.2525e-05
A_23_P203888	MMP19	4327	4.07835	2.02798	418.334	1.04694e-06	5.2525e-05
A_23_P90722	PTPRN	5798	8.61499	3.10685	417.636	1.05204e-06	5.2525e-05
A_23_P83289	CEECAM1	51148	3.27386	1.71099	415.321	1.06923e-06	5.28021e-05
A_23_P131676	CXCR7	57007	8.35899	3.06333	415.071	1.07111e-06	5.28021e-05
A_23_P160318	COL16A1	1307	3.58511	1.84202	414.693	1.07397e-06	5.28101e-05
A_23_P50907	ITGAV	3685	4.02561	2.00921	413.616	1.08214e-06	5.29103e-05
A_23_P146946	CST6	1474	24.856	4.63552	413.36	1.0841e-06	5.29103e-05
A_23_P338325	ELK3	2004	5.35403	2.42062	411.845	1.09576e-06	5.33471e-05
A_23_P315451	KIRREL2	84063	4.04072	2.01461	411.167	1.10104e-06	5.34713e-05
A_23_P30363	P4HA2	8974	3.68927	1.88333	408.738	1.12022e-06	5.41349e-05
A_23_P56197	CRLF1	9244	4.92931	2.30139	404.255	1.15683e-06	5.54938e-05
A_23_P210756	SNAP25	6616	5.63856	2.49533	400.124	1.19198e-06	5.67959e-05
A_23_P122662	GFOD1	54438	3.26277	1.7061	400.046	1.19266e-06	5.67959e-05
A_23_P51136	RHOB	388	5.17868	2.37258	399.151	1.20047e-06	5.6892e-05
A_23_P253958	LRRC17	10234	36.5554	5.19201	397.961	1.21096e-06	5.70012e-05
A_24_P215882	ARHGDIG	398	4.62214	2.20856	396.739	1.22187e-06	5.73517e-05
A_23_P14083	AMIGO2	347902	9.97524	3.31835	394.862	1.23887e-06	5.78729e-05
A_23_P168556	STX1A	6804	2.64614	1.40389	393.941	1.24733e-06	5.80761e-05
A_23_P9823	MLXIP	22877	3.44214	1.78331	393.745	1.24914e-06	5.80761e-05
A_23_P128698	SPRY2	10253	2.66362	1.41339	392.259	1.26298e-06	5.85807e-05
A_23_P67169	IL11	3589	6.79834	2.76518	389.747	1.28684e-06	5.94065e-05
A_23_P98304	TMEM16A	55107	3.24486	1.69816	389.041	1.29366e-06	5.94473e-05
A_23_P203488	SMPD1	6609	2.6581	1.41039	389.028	1.29378e-06	5.94473e-05
A_23_P122924	INHBA	3624	10.6893	3.4181	386.22	1.32137e-06	6.04321e-05
A_24_P167668	LTBP2	4053	10.6934	3.41865	384.655	1.3371e-06	6.08676e-05
A_24_P166663	CDK6	1021	3.08486	1.6252	384.344	1.34025e-06	6.08697e-05
A_23_P24345	SLC39A13	91252	3.58449	1.84177	382.855	1.3555e-06	6.1178e-05
A_23_P73097	RGS20	8601	2.88905	1.53059	382.62	1.35792e-06	6.1178e-05
A_24_P221903	C21orf30	54083	4.15641	2.05534	381.34	1.37124e-06	6.15645e-05
A_23_P38468	TAX1BP3	30851	2.5643	1.35857	379.946	1.38594e-06	6.19411e-05
A_23_P131089	ANKRD47	256949	3.08334	1.62449	378.798	1.39821e-06	6.23476e-05
A_23_P92230	TSC22D2	9819	3.21201	1.68348	375.835	1.43056e-06	6.35013e-05
A_23_P213102	PALLD	23022	2.75041	1.45964	374.707	1.44313e-06	6.35788e-05
A_23_P371824	TUFT1	7286	3.97577	1.99123	374.506	1.4454e-06	6.35788e-05
A_23_P162547	MYL2	4633	4.55869	2.18862	373.327	1.45872e-06	6.3742e-05
A_24_P144784	HILS1	373861	10.0411	3.32784	371.523	1.47945e-06	6.43247e-05
A_23_P33326	ADRA1B	147	12.4484	3.63789	371.312	1.48189e-06	6.43247e-05
A_23_P201193	TSPAN2	10100	4.94771	2.30676	369.59	1.50209e-06	6.47716e-05
A_24_P110780	C1orf118	374987	10.5707	3.402	369.59	1.50209e-06	6.47716e-05
A_23_P112241	DNAJB5	25822	3.11622	1.6398	368.495	1.51512e-06	6.5057e-05
A_24_P829183	FLJ32255	643977	2.76576	1.46768	368.269	1.51783e-06	6.5057e-05
A_23_P100754	SMURF2	64750	3.73002	1.89918	368.2	1.51866e-06	6.5057e-05
A_23_P209200	CCNE1	898	3.88875	1.95931	366.653	1.53739e-06	6.56977e-05
A_32_P40288	KIAA1913	114801	5.53689	2.46908	366.414	1.54031e-06	6.56977e-05
A_23_P12363	ROR1	4919	4.18731	2.06602	365.632	1.54992e-06	6.5964e-05
A_23_P370635	MBOAT2	129642	3.6612	1.87232	363.677	1.57429e-06	6.68564e-05
A_23_P217319	FGF13	2258	6.52507	2.70599	361.973	1.59597e-06	6.74849e-05
A_24_P364807	AYTL1	54947	4.58362	2.19649	359.593	1.6269e-06	6.83509e-05
A_23_P217049	FREQ	23413	2.95634	1.56381	358.829	1.637e-06	6.85491e-05
A_23_P98205	CHST1	8534	5.98199	2.58063	358.446	1.6421e-06	6.85491e-05
A_23_P431388	SPOCD1	90853	4.6505	2.21739	358.085	1.64693e-06	6.86034e-05
A_23_P95470	CD151	977	2.9461	1.55881	357.51	1.65465e-06	6.86034e-05
A_23_P158096	COL27A1	85301	5.62867	2.4928	357.306	1.65739e-06	6.86034e-05
A_23_P29975	C4orf19	55286	4.27298	2.09524	356.063	1.67429e-06	6.90119e-05
A_32_P86763	TGM2	7052	38.374	5.26206	354.582	1.69473e-06	6.97077e-05
A_23_P101905	APC2	10297	5.97815	2.5797	354.284	1.69888e-06	6.97321e-05
A_24_P614362	FAM13A1OS	285512	4.22298	2.07826	353.263	1.7132e-06	7.01731e-05
A_23_P120325	KIF3C	3797	5.55316	2.47331	352.559	1.72318e-06	7.02884e-05
A_23_P28898	PLCB4	5332	9.9009	3.30756	352.194	1.72837e-06	7.02984e-05
A_24_P152188	PRICKLE2	166336	3.54943	1.82759	351.173	1.74304e-06	7.02984e-05
A_23_P121702	OCIAD2	132299	3.61484	1.85393	350.245	1.7565e-06	7.04237e-05
A_24_P357836	KRT8P10	344320	2.57779	1.36613	348.891	1.77642e-06	7.08964e-05
A_23_P23151	CEP170	9859	4.75425	2.24922	346.293	1.81545e-06	7.16862e-05
A_24_P274987	TMEFF1	8577	5.98532	2.58143	346.264	1.8159e-06	7.16862e-05
A_23_P386356	KIF12	113220	7.83222	2.96942	343.909	1.8523e-06	7.2554e-05
A_23_P341938	NOG	9241	13.9713	3.8044	343.373	1.86073e-06	7.25795e-05
A_23_P142796	LIMS2	55679	5.26238	2.39571	339.884	1.91682e-06	7.35678e-05
A_23_P66637	SGCA	6442	3.50926	1.81117	339.812	1.918e-06	7.35678e-05
A_24_P273143	MGC4677	112597	3.38039	1.75719	339.383	1.92507e-06	7.36255e-05
A_24_P122337	SYTL4	94121	2.75513	1.46212	338.326	1.94261e-06	7.41315e-05
A_23_P208389	AXL	558	3.21349	1.68414	338.131	1.94586e-06	7.41315e-05
A_24_P318656	ITGB3	3690	13.2663	3.72969	337.024	1.96451e-06	7.44366e-05
A_23_P84106	IL1RAPL1	11141	5.68451	2.50704	334.987	1.99943e-06	7.52954e-05
A_23_P23194	PINK1	65018	3.10818	1.63607	333.695	2.02203e-06	7.58552e-05
A_23_P43157	MYBL1	4603	2.77053	1.47016	332.272	2.04731e-06	7.6511e-05
A_24_P330385	SLC22A17	51310	4.34277	2.11862	331.617	2.05909e-06	7.68048e-05
A_23_P133438	FAM105A	54491	3.42843	1.77755	330.824	2.07347e-06	7.71944e-05
A_23_P108673	TMEM166	84141	13.5278	3.75786	329.818	2.0919e-06	7.74849e-05
A_24_P324886	DOCK4	9732	3.32337	1.73265	329.603	2.09588e-06	7.74849e-05
A_24_P160466	GPRIN1	114787	2.97765	1.57417	329.342	2.10071e-06	7.74849e-05
A_24_P315594	LOC342732	342732	2.68658	1.42577	328.966	2.10769e-06	7.75595e-05
A_23_P310956	COL6A2	1292	3.90686	1.96601	328.767	2.11141e-06	7.75595e-05
A_23_P151267	LIMA1	51474	3.09484	1.62987	328.58	2.1149e-06	7.75595e-05
A_23_P40847	CHST2	9435	3.58709	1.84281	327.877	2.1281e-06	7.7898e-05
A_23_P371107	D4S234E	27065	7.14172	2.83627	327.494	2.13534e-06	7.80176e-05
A_23_P6362	DERL3	91319	2.84819	1.51005	326.489	2.1545e-06	7.84969e-05
A_23_P166109	FLRT3	23767	6.51514	2.7038	326.387	2.15646e-06	7.84969e-05
A_23_P257043	GEM	2669	6.9167	2.79008	325.739	2.16895e-06	7.85024e-05
A_24_P77968	FLNC	2318	4.03316	2.01191	325.669	2.17031e-06	7.85024e-05
A_23_P35114	PLEKHO1	51177	3.33374	1.73714	325.437	2.1748e-06	7.85024e-05
A_24_P206776	CRYAB	1410	3.04318	1.60558	323.672	2.20945e-06	7.95401e-05
A_23_P52647	EHD1	10938	3.5782	1.83923	323.243	2.21799e-06	7.96435e-05
A_23_P161190	VIM	7431	20.6048	4.36491	323.051	2.22182e-06	7.96435e-05
A_23_P389371	MRGPRX3	117195	22.1252	4.46762	322.896	2.22492e-06	7.96435e-05
A_23_P39647	SLC4A3	6508	2.37815	1.24984	322.512	2.23262e-06	7.96435e-05
A_23_P34142	WBP5	51186	2.97725	1.57398	321.003	2.26324e-06	8.05895e-05
A_23_P257871	DAB2	1601	2.49318	1.31799	318.935	2.30615e-06	8.16726e-05
A_23_P160460	UAP1	6675	3.35456	1.74612	318.37	2.31806e-06	8.19249e-05
A_23_P206960	SEC14L1	6397	2.70005	1.43298	317.469	2.33724e-06	8.23278e-05
A_24_P115762	CTSC	1075	2.8439	1.50787	316.518	2.35768e-06	8.28991e-05
A_23_P380298	ProSAPiP1	9762	3.272	1.71017	316.016	2.36857e-06	8.29847e-05
A_23_P254801	PLCG1	5335	2.78779	1.47912	315.204	2.38634e-06	8.31799e-05
A_23_P205031	COL4A2	1284	5.57177	2.47814	315.119	2.38822e-06	8.31799e-05
A_23_P212800	FGF5	2250	21.136	4.40163	314.988	2.39111e-06	8.31799e-05
A_23_P113212	TMEM45A	55076	4.37021	2.1277	313.447	2.42541e-06	8.39269e-05
A_24_P338757	USPL1	10208	2.97244	1.57165	312.378	2.44959e-06	8.43745e-05
A_23_P154217	ITGB6	3694	14.6017	3.86807	311.542	2.46872e-06	8.48273e-05
A_23_P32165	LHX2	9355	2.4032	1.26495	310.932	2.48282e-06	8.50138e-05
A_23_P58796	RGMB	285704	3.14188	1.65163	310.037	2.50368e-06	8.543e-05
A_23_P167723	FBXL21	26223	4.6075	2.20399	309.762	2.51015e-06	8.5502e-05
A_23_P3963	CDR2L	30850	3.10302	1.63367	309.446	2.51759e-06	8.56069e-05
A_23_P214222	MARCKS	4082	3.83595	1.93959	309.046	2.52707e-06	8.57806e-05
A_23_P83781	PSCD1	9267	2.45479	1.2956	308.521	2.53958e-06	8.60562e-05
A_24_P335092	SAA1	6288	3.82363	1.93494	308.012	2.55179e-06	8.61018e-05
A_23_P61886	TSPAN5	10098	4.54663	2.1848	307.317	2.56857e-06	8.6341e-05
A_23_P381945	KRT7	3855	2.69597	1.43081	307.078	2.57439e-06	8.6341e-05
A_23_P94230	LY96	23643	3.36091	1.74885	305.728	2.60753e-06	8.73031e-05
A_23_P255884	GSN	2934	4.15433	2.05462	305.243	2.61959e-06	8.75576e-05
A_23_P71821	PBX3	5090	2.38923	1.25655	304.957	2.62673e-06	8.7647e-05
A_24_P548953	LOC400464	400464	2.85397	1.51297	304.553	2.63686e-06	8.78355e-05
A_23_P70670	CD83	9308	3.04057	1.60434	304.267	2.64404e-06	8.79254e-05
A_32_P34920	FOXD1	2297	4.67704	2.2256	303.75	2.65714e-06	8.80478e-05
A_23_P110122	CCNG2	901	4.70178	2.23321	303.645	2.6598e-06	8.80478e-05
A_23_P29124	GP1BB	2812	6.68667	2.74129	303.591	2.66118e-06	8.80478e-05
A_23_P50357	ARHGEF18	23370	2.86476	1.51842	302.846	2.68021e-06	8.81137e-05
A_23_P24555	PHLDB1	23187	8.27835	3.04934	302.497	2.6892e-06	8.81137e-05
A_23_P145024	ADRB2	154	5.78599	2.53256	302.346	2.69311e-06	8.81137e-05
A_23_P46063	NME7	29922	2.84797	1.50993	302.301	2.69428e-06	8.81137e-05
A_23_P34597	CDA	978	8.26148	3.0464	302.253	2.69553e-06	8.81137e-05
A_23_P120435	WFDC3	140686	4.13975	2.04954	302.25	2.6956e-06	8.81137e-05
A_23_P19291	TUBB2A	7280	3.36229	1.74944	302.198	2.69694e-06	8.81137e-05
A_23_P349147	MUC3B	57876	3.87004	1.95235	302.026	2.70141e-06	8.81137e-05
A_23_P322704	C14orf24	283635	2.48137	1.31114	301.942	2.70359e-06	8.81137e-05
A_23_P414913	C9orf19	152007	4.00264	2.00095	300.251	2.74801e-06	8.92649e-05
A_23_P354027	KCTD11	147040	3.65781	1.87098	299.327	2.77272e-06	8.99185e-05
A_32_P468743	ODF3L1	161753	4.73732	2.24407	298.993	2.78171e-06	9.0013e-05
A_23_P374782	SH3KBP1	30011	3.15049	1.65558	298.878	2.78481e-06	9.0013e-05
A_23_P386320	MFI2	4241	3.75923	1.91044	298.158	2.80438e-06	9.04966e-05
A_23_P161501	UBTD1	80019	2.52204	1.33459	297.772	2.81494e-06	9.06882e-05
A_23_P2271	PTHLH	5744	5.74947	2.52343	296.622	2.84671e-06	9.14116e-05
A_23_P59877	FABP5	2171	8.38365	3.06758	296.013	2.86375e-06	9.14169e-05
A_23_P138099	ABL2	27	2.44765	1.29139	295.906	2.86677e-06	9.14169e-05
A_23_P87461	B4GALNT1	2583	2.82651	1.49902	295.599	2.87541e-06	9.14169e-05
A_23_P310	MARCKSL1	65108	5.47708	2.45341	295.555	2.87664e-06	9.14169e-05
A_23_P103775	LRRC8C	84230	2.90214	1.53712	295.273	2.88463e-06	9.14169e-05
A_23_P39386	HCST	10870	2.91179	1.5419	294.617	2.90329e-06	9.15796e-05
A_23_P52121	PDZK1	5174	4.82858	2.2716	293.929	2.92306e-06	9.20554e-05
A_23_P26824	LIMD2	80774	3.5818	1.84068	292.92	2.95236e-06	9.22571e-05
A_23_P73801	TCEAL1	9338	3.70154	1.88813	292.876	2.95364e-06	9.22571e-05
A_23_P503182	ABR	29	3.10503	1.63461	292.627	2.96094e-06	9.22571e-05
A_32_P19716	ZNF697	90874	2.63367	1.39707	292.578	2.96239e-06	9.22571e-05
A_23_P38446	TNFAIP1	7126	2.86509	1.51858	291.603	2.9912e-06	9.25213e-05
A_23_P29551	TMEM40	55287	2.6086	1.38327	291.494	2.99445e-06	9.25213e-05
A_23_P201538	JUN	3725	4.23017	2.08072	290.632	3.02028e-06	9.30266e-05
A_23_P36611	APAF1	317	3.19437	1.67553	290.347	3.0289e-06	9.31459e-05
A_24_P751247	LOC728154	728154	4.26338	2.092	289.875	3.04322e-06	9.34398e-05
A_23_P149153	PDE4DIP	9659	2.5349	1.34193	289.352	3.0592e-06	9.3526e-05
A_24_P414719	FLJ11236	56008	2.59648	1.37656	289.165	3.06495e-06	9.3526e-05
A_24_P364296	STX2	2054	4.03384	2.01215	288.551	3.0839e-06	9.39537e-05
A_23_P122724	VNN2	8875	5.44347	2.44453	287.274	3.12382e-06	9.48753e-05
A_32_P171313	GNB4	59345	3.40301	1.76681	286.587	3.1456e-06	9.53889e-05
A_24_P160263	MAGED2	10916	3.33308	1.73686	286.216	3.15744e-06	9.56003e-05
A_23_P129433	SLC9A5	6553	2.7121	1.43941	285.709	3.17372e-06	9.57977e-05
A_23_P203475	PRKCDBP	112464	3.26532	1.70722	285.263	3.18813e-06	9.58578e-05
A_23_P347070	PAG1	55824	4.32547	2.11286	285.082	3.194e-06	9.58578e-05
A_23_P17103	TSGA10	80705	3.02877	1.59873	282.972	3.26354e-06	9.74591e-05
A_24_P262543	KCNK6	9424	3.12135	1.64217	282.502	3.2793e-06	9.77714e-05
A_23_P19650	VIP	7432	8.4027	3.07085	282.364	3.28396e-06	9.77714e-05
A_32_P172864	FAM102B	284611	3.13664	1.64922	281.902	3.2996e-06	9.80055e-05
A_23_P354217	TMEM151	256472	2.92975	1.55078	281.739	3.30513e-06	9.80055e-05
A_23_P501831	C5orf4	10826	3.52786	1.81879	280.479	3.34837e-06	9.85983e-05
A_23_P357104	ANXA6	309	16.4381	4.03897	280.371	3.35211e-06	9.85983e-05
A_24_P342226	ATP8B3	148229	3.81285	1.93087	280.086	3.36199e-06	9.85983e-05
A_23_P140475	NOX5	79400	9.78107	3.28999	279.868	3.36958e-06	9.86349e-05
A_23_P12572	CASP7	840	2.91798	1.54497	279.725	3.3746e-06	9.86349e-05
A_23_P330611	WIPF1	7456	3.69935	1.88727	279.237	3.39171e-06	9.87155e-05
A_23_P63798	KLF6	1316	2.41662	1.27299	279.129	3.3955e-06	9.87155e-05
A_23_P143016	ARID5A	10865	2.42705	1.2792	279.11	3.39617e-06	9.87155e-05
A_23_P210763	JAG1	182	2.66506	1.41417	278.799	3.40718e-06	9.8889e-05
A_23_P326319	C16orf45	89927	2.48126	1.31107	278.284	3.4255e-06	9.92738e-05
A_24_P269779	CHST3	9469	2.99155	1.58089	276.428	3.49256e-06	0.000100868
A_23_P364324	ABCA13	154664	4.86443	2.28227	276.219	3.50024e-06	0.000100868
A_23_P209564	CYBRD1	79901	3.99229	1.99721	275.848	3.51388e-06	0.00010094
A_23_P97780	LOC338620	338620	7.78763	2.96119	275.459	3.52828e-06	0.000101164
A_32_P66020	RUNDC2B	400509	2.96286	1.56699	275.36	3.53199e-06	0.000101164
A_23_P156284	DBN1	1627	2.64759	1.40468	274.804	3.55272e-06	0.000101462
A_23_P38864	RABAC1	10567	4.01056	2.00381	274.492	3.56442e-06	0.000101531
A_23_P73220	FGD6	55785	3.14917	1.65497	274.247	3.57368e-06	0.000101607
A_23_P101380	B3GNT8	374907	2.99844	1.58421	273.895	3.58699e-06	0.000101701
A_23_P118065	HSD17B2	3294	3.50348	1.80879	273.233	3.61223e-06	0.00010184
A_23_P51231	RUNX3	864	3.03417	1.6013	273.222	3.61267e-06	0.00010184
A_24_P93321	LOC652524	652524	2.61409	1.38631	272.787	3.62937e-06	0.000102164
A_23_P139143	STX3	6809	3.20517	1.6804	272.338	3.64674e-06	0.000102307
A_23_P434442	TCEAL3	85012	2.53373	1.34126	272.251	3.65011e-06	0.000102307
A_23_P256158	ADRA2C	152	4.87144	2.28435	272.035	3.65852e-06	0.000102397
A_23_P202334	FGFR2	2263	2.5925	1.37434	271.583	3.67619e-06	0.000102599
A_23_P35456	SH3PXD2A	9644	5.33138	2.41451	271.136	3.69377e-06	0.000102685
A_23_P346421	ZNF532	55205	2.44607	1.29047	270.849	3.70511e-06	0.000102821
A_23_P103561	NAV1	89796	22.735	4.50684	270.473	3.72006e-06	0.000102938
A_23_P209246	GLI2	2736	6.32092	2.66013	270.45	3.721e-06	0.000102938
A_23_P107401	TIMP2	7077	3.67494	1.87772	270.347	3.72507e-06	0.000102938
A_23_P406227	MGC23284	197187	3.8748	1.95412	269.916	3.74234e-06	0.000103125
A_23_P154367	STK17B	9262	2.56903	1.36122	268.463	3.80132e-06	0.000104165
A_24_P298894	LOC399956	399956	2.57548	1.36484	267.227	3.85249e-06	0.00010542
A_23_P54116	DAAM1	23002	4.55186	2.18646	265.849	3.91057e-06	0.000106563
A_23_P50338	TUBB4	10382	3.87744	1.95511	264.506	3.96836e-06	0.00010729
A_23_P140256	NP	4860	3.54608	1.82622	264.488	3.96913e-06	0.00010729
A_23_P4052	FLJ22659	79999	3.32834	1.7348	264.083	3.9868e-06	0.000107424
A_23_P211039	ADAMTS1	9510	19.4365	4.2807	263.947	3.99273e-06	0.000107424
A_23_P150609	IGF2	3481	3.10819	1.63608	263.852	3.99691e-06	0.000107424
A_32_P192545	TCEAL6	158931	2.4883	1.31516	263.622	4.007e-06	0.000107548
A_23_P166779	LOH3CR2A	29931	27.4463	4.77854	261.448	4.10425e-06	0.000109261
A_23_P410859	ZSWIM6	57688	2.58359	1.36938	259.576	4.19055e-06	0.000111106
A_23_P149562	ARHGAP29	9411	2.67656	1.42038	258.919	4.2214e-06	0.000111773
A_23_P90357	TBXA2R	6915	4.56078	2.18928	258.519	4.24031e-06	0.000112122
A_23_P217109	SLC31A2	1318	2.84254	1.50718	257.867	4.27142e-06	0.000112642
A_23_P144071	COL7A1	1294	5.06679	2.34107	257.424	4.29274e-06	0.000113052
A_32_P119348	BICC1	80114	5.00095	2.3222	256.355	4.34475e-06	0.000113963
A_24_P354715	NT5E	4907	3.49866	1.8068	254.931	4.41535e-06	0.000115352
A_23_P155660	PPP2R2C	5522	2.47166	1.30548	254.403	4.44191e-06	0.000115891
A_23_P141394	WIPI1	55062	2.79303	1.48183	253.67	4.47917e-06	0.000116708
A_23_P18559	INPP4B	8821	4.418	2.14339	253.443	4.49077e-06	0.000116853
A_23_P374844	GAL	51083	3.63406	1.86158	252.67	4.53062e-06	0.00011758
A_23_P112883	NRBP2	340371	2.16933	1.11725	250.493	4.64548e-06	0.000119927
A_23_P215341	FKBP14	55033	2.29958	1.20137	250.06	4.66881e-06	0.000120371
A_23_P168211	ECOP	81552	2.48909	1.31562	249.816	4.682e-06	0.000120552
A_23_P100704	MAPK7	5598	2.32765	1.21888	248.966	4.72841e-06	0.000121334
A_23_P344973	MYL6	4637	4.25418	2.08888	248.814	4.73673e-06	0.000121334
A_32_P88965	DDR2	4921	3.20775	1.68156	248.684	4.74389e-06	0.000121334
A_23_P92536	CNGA1	1259	3.63025	1.86007	248.673	4.74454e-06	0.000121334
A_32_P130641	STARD9	57519	2.32889	1.21964	248.321	4.76397e-06	0.000121334
A_23_P250274	LRRC8A	56262	3.32134	1.73177	248.271	4.76678e-06	0.000121334
A_23_P45011	PPP1R14C	81706	2.36706	1.24309	247.69	4.79919e-06	0.000121811
A_23_P36562	ITGA5	3678	2.5945	1.37546	246.302	4.87778e-06	0.000123487
A_23_P348524	LOC198437	198437	3.70867	1.8909	245.464	4.9261e-06	0.000124549
A_32_P142818	DLX1	1745	4.03139	2.01128	245.108	4.94683e-06	0.000124912
A_23_P89902	RTN2	6253	2.67528	1.41969	244.964	4.95525e-06	0.000124964
A_23_P205489	SLC7A8	23428	7.66521	2.93833	243.721	5.02867e-06	0.000126329
A_23_P14754	HAPLN3	145864	4.62927	2.21078	241.486	5.16441e-06	0.000129077
A_32_P54442	CSGlcA-T	54480	4.30414	2.10572	240.94	5.19827e-06	0.000129265
A_23_P94319	KBTBD11	9920	5.03487	2.33195	240.188	5.24548e-06	0.000129618
A_23_P30429	NDST1	3340	2.90365	1.53787	239.847	5.26704e-06	0.000129949
A_23_P122815	CALU	813	2.85916	1.51559	239.685	5.27737e-06	0.000129949
A_23_P165778	MLPH	79083	4.3902	2.13429	239.592	5.28324e-06	0.000129949
A_23_P146922	GAS6	2621	5.7877	2.53299	239.495	5.28946e-06	0.000129949
A_24_P141481	CD59	966	3.40369	1.7671	238.817	5.33293e-06	0.000130464
A_24_P323148	LYPD5	284348	3.25945	1.70463	238.257	5.36929e-06	0.000131027
A_23_P56659	DQX1	165545	3.50448	1.8092	237.963	5.38848e-06	0.000131287
A_23_P96833	SLAMF9	89886	4.05306	2.01901	237.814	5.39824e-06	0.000131287
A_24_P103686	AGPAT6	137964	2.16278	1.11289	237.684	5.40672e-06	0.000131287
A_23_P57277	C21orf7	56911	8.54481	3.09505	237.374	5.42721e-06	0.000131297
A_24_P96961	SPSB1	80176	2.39925	1.26258	236.959	5.45472e-06	0.0001318
A_23_P431410	C2orf12	192137	2.41519	1.27214	236.798	5.46539e-06	0.000131895
A_23_P41424	SLC39A8	64116	2.79722	1.48399	236.612	5.47784e-06	0.000131944
A_23_P50508	PLA2G4C	8605	6.33841	2.66412	236.304	5.49852e-06	0.000132207
A_23_P200067	EPHB2	2048	3.36306	1.74978	235.918	5.5245e-06	0.000132438
A_24_P194881	SHANK3	85358	2.47495	1.3074	235.861	5.52839e-06	0.000132438
A_23_P381489	C21orf84	114038	4.65606	2.21911	235.085	5.58129e-06	0.000133218
A_23_P78405	LIPG	9388	13.3729	3.74124	234.368	5.63076e-06	0.000134098
A_24_P42681	PSMD2	5708	3.22957	1.69134	234.084	5.65046e-06	0.000134216
A_24_P62237	CERK	64781	3.73487	1.90106	232.664	5.75068e-06	0.000135448
A_23_P165028	DAPK3	1613	2.20135	1.13839	232.009	5.79769e-06	0.000136228
A_23_P41948	CCDC99	54908	2.41162	1.27	231.624	5.82554e-06	0.000136556
A_23_P311468	ZNF428	126299	2.38505	1.25402	230.894	5.87891e-06	0.000137478
A_23_P215634	IGFBP3	3486	7.98818	2.99787	230.691	5.89389e-06	0.000137664
A_23_P216282	ARHGEF10	9639	2.63519	1.39791	230.117	5.93644e-06	0.000138493
A_23_P58877	GOPC	57120	2.89411	1.53312	229.765	5.96268e-06	0.000138889
A_23_P47073	WDR37	22884	3.61064	1.85225	229.701	5.96753e-06	0.000138889
A_23_P53467	IKIP	121457	3.21676	1.68561	228.655	6.0467e-06	0.000140398
A_24_P876408	MGC3032	65998	2.61343	1.38594	228.116	6.08798e-06	0.000140856
A_23_P385673	RASA3	22821	3.43374	1.77978	227.242	6.15584e-06	0.000142259
A_23_P87752	LEPREL2	10536	3.5002	1.80744	226.684	6.19973e-06	0.000143059
A_23_P18806	YIPF5	81555	3.25214	1.70139	226.201	6.23797e-06	0.000143649
A_23_P121480	CD200	4345	6.3927	2.67643	226.032	6.25143e-06	0.000143668
A_23_P104464	ALOX5	240	8.22328	3.03971	225.7	6.27806e-06	0.000143823
A_23_P251051	NF2	4771	3.06183	1.61439	225.649	6.28216e-06	0.000143823
A_23_P134058	C6orf114	85411	4.05713	2.02046	224.691	6.35974e-06	0.000144805
A_23_P354314	GPR161	23432	2.41668	1.27302	224.485	6.37661e-06	0.000144947
A_23_P96599	TMSL8	11013	3.27092	1.7097	224.405	6.38315e-06	0.000144947
A_23_P51213	MYOM3	127294	6.8738	2.78111	224.317	6.39039e-06	0.000144947
A_23_P4649	APOC1	341	2.92796	1.5499	223.914	6.42367e-06	0.000145429
A_23_P46429	CYR61	3491	5.80314	2.53683	223.88	6.42643e-06	0.000145429
A_23_P50946	RAMP1	10267	4.23836	2.08351	223.766	6.4359e-06	0.000145475
A_23_P60610	CLTB	1212	2.84407	1.50795	223.618	6.44822e-06	0.000145586
A_23_P302060	IFNE1	338376	3.52539	1.81778	223.235	6.48022e-06	0.000145972
A_23_P396666	TBC1D2B	23102	2.63586	1.39827	222.829	6.51436e-06	0.000146283
A_24_P150665	RUNDC2A	84127	2.74063	1.45451	222.805	6.51636e-06	0.000146283
A_23_P143559	CLTCL1	8218	2.54024	1.34497	222.504	6.54181e-06	0.000146503
A_23_P87700	MFAP5	8076	3.43037	1.77836	221.889	6.59427e-06	0.000147357
A_23_P128598	TUBA3C	7278	4.60755	2.204	221.357	6.64011e-06	0.000148213
A_23_P65678	FBN1	2200	13.6289	3.76859	220.239	6.7378e-06	0.000149699
A_23_P129829	ORMDL3	94103	2.21253	1.1457	220.19	6.74215e-06	0.000149699
A_24_P181295	C14orf37	145407	9.71906	3.28082	220.159	6.74486e-06	0.000149699
A_32_P217655	LOC654342	654342	2.37607	1.24858	219.805	6.77623e-06	0.000150056
A_23_P338919	SPEG	10290	2.53038	1.33936	218.94	6.85373e-06	0.00015143
A_24_P390096	GLIPR1	11010	3.4519	1.78739	218.535	6.89043e-06	0.000152023
A_23_P331049	DPYSL4	10570	4.85016	2.27803	218.474	6.89604e-06	0.000152023
A_23_P126844	TNFRSF25	8718	2.36133	1.2396	218.03	6.93662e-06	0.00015247
A_23_P40926	DGKG	1608	3.89802	1.96274	217.997	6.93964e-06	0.00015247
A_23_P345118	PIM1	5292	3.05211	1.60981	217.017	7.03039e-06	0.000153757
A_23_P216549	RUSC2	9853	2.13235	1.09244	216.933	7.03823e-06	0.000153757
A_23_P96144	BMPR2	659	2.51171	1.32867	214.576	7.26349e-06	0.000157762
A_23_P124962	FAM89B	23625	3.39003	1.7613	214.325	7.28799e-06	0.000157826
A_23_P213385	BASP1	10409	2.34997	1.23264	214.104	7.30967e-06	0.00015811
A_24_P712350	CHML	1122	2.50576	1.32525	214.028	7.31724e-06	0.00015811
A_24_P149124	C5orf13	9315	4.47975	2.16342	213.467	7.37281e-06	0.000159136
A_23_P169039	SNAI2	6591	2.87041	1.52126	213.233	7.39617e-06	0.000159436
A_32_P22401	MAP7D1	55700	2.17611	1.12175	213.139	7.40551e-06	0.000159436
A_23_P154585	SNX21	90203	2.28185	1.1902	212.717	7.44797e-06	0.000160006
A_32_P117464	C3orf59	151963	2.7885	1.47949	212.658	7.4539e-06	0.000160006
A_23_P74609	G0S2	50486	7.07107	2.82193	211.998	7.52098e-06	0.000160587
A_23_P157038	MGC40499	245812	5.46099	2.44916	211.997	7.52114e-06	0.000160587
A_23_P10591	METRNL	284207	3.16388	1.6617	211.78	7.54328e-06	0.000160587
A_23_P69586	FAT	2195	3.51753	1.81456	211.718	7.54965e-06	0.000160587
A_23_P360964	DACT3	147906	4.5668	2.19118	211.68	7.55364e-06	0.000160587
A_23_P7642	SPARC	6678	10.9723	3.45579	211.595	7.5624e-06	0.000160587
A_24_P391591	LOC150759	150759	2.51821	1.3324	211.362	7.58644e-06	0.000160741
A_32_P105549	ANXA8	244	6.0885	2.60609	211.086	7.61501e-06	0.000161172
A_24_P406006	AYTL2	79888	3.98198	1.99348	210.364	7.69061e-06	0.000162393
A_32_P86739	C10orf114	399726	4.25162	2.08801	209.882	7.7416e-06	0.000163147
A_23_P210425	MYL9	10398	5.52481	2.46592	209.529	7.77921e-06	0.000163764
A_23_P395001	SLC2A12	154091	4.76774	2.25331	209.301	7.8037e-06	0.000163991
A_32_P69149	STEAP1	26872	2.66053	1.41171	208.833	7.85412e-06	0.000164811
A_23_P335848	GIT2	9815	2.92321	1.54756	208.7	7.86854e-06	0.000164937
A_23_P93524	SAMD3	154075	15.6132	3.9647	208.387	7.90273e-06	0.000165477
A_24_P143076	FAM109A	144717	2.26532	1.17971	207.871	7.9593e-06	0.000166349
A_23_P119502	EDG6	8698	2.45906	1.29811	207.081	8.0471e-06	0.000167605
A_23_P33376	PCTK2	5128	2.74942	1.45913	206.838	8.07437e-06	0.000167817
A_23_P111132	HSPA1A	3303	4.10319	2.03675	206.605	8.10068e-06	0.00016783
A_24_P88850	MRAS	22808	3.33299	1.73682	206.456	8.11753e-06	0.000168002
A_23_P84929	SLC38A5	92745	3.72558	1.89746	206.116	8.15614e-06	0.00016825
A_32_P827528	EDG5	9294	2.03534	1.02527	206.049	8.16379e-06	0.00016825
A_23_P19482	DDAH2	23564	2.36197	1.23999	205.9	8.18074e-06	0.000168324
A_23_P88069	LHFP	10186	2.33322	1.22232	205.843	8.18728e-06	0.000168324
A_24_P252364	NRCAM	4897	2.86214	1.51709	204.97	8.28816e-06	0.000169528
A_23_P425880	TRIO	7204	2.68703	1.42601	204.912	8.29496e-06	0.000169528
A_23_P347632	MTSS1	9788	4.11682	2.04153	204.692	8.32058e-06	0.000169875
A_23_P44836	NT5DC2	64943	3.9328	1.97556	204.592	8.33233e-06	0.000169938
A_23_P12514	RHOC	389	2.54289	1.34647	204.383	8.35683e-06	0.000170052
A_32_P228618	RBMS3	27303	17.1925	4.10371	203.729	8.4344e-06	0.000170878
A_32_P79366	HABP4	22927	2.17096	1.11833	203.591	8.45088e-06	0.000170934
A_23_P306203	SAA2	6289	3.55313	1.82909	202.844	8.54074e-06	0.00017242
A_23_P162171	MCAM	4162	14.4854	3.85653	202.762	8.55071e-06	0.00017242
A_23_P149019	BAI2	576	2.99572	1.5829	202.679	8.56079e-06	0.000172446
A_23_P1029	MFAP2	4237	4.83439	2.27333	202.084	8.63353e-06	0.000173555
A_23_P122906	AUTS2	26053	2.51727	1.33186	201.187	8.74484e-06	0.000174897
A_23_P82324	CARD11	84433	4.31431	2.10913	201.113	8.75408e-06	0.000174903
A_24_P250964	PEA15	8682	2.4258	1.27846	200.22	8.86696e-06	0.000176619
A_23_P372096	C20orf112	140688	2.24297	1.16541	200.118	8.87997e-06	0.000176699
A_24_P170726	LOC645427	645427	3.34928	1.74385	199.972	8.89863e-06	0.00017678
A_23_P301984	C8orf48	157773	3.10014	1.63233	199.891	8.90898e-06	0.00017678
A_23_P401547	PVRL3	25945	2.10999	1.07723	199.863	8.91265e-06	0.00017678
A_32_P38637	KRBA1	84626	2.26848	1.18172	199.805	8.92009e-06	0.00017678
A_24_P923483	SLC6A13	6540	4.09928	2.03537	199.646	8.94045e-06	0.000177005
A_23_P24716	TMEM132A	54972	3.00646	1.58806	199.28	8.98787e-06	0.000177764
A_23_P130158	WNT3	7473	2.58826	1.37198	199.019	9.02179e-06	0.000178255
A_24_P402588	BCL11A	53335	3.7364	1.90165	198.733	9.05922e-06	0.000178635
A_23_P389118	TMEM16F	196527	2.6042	1.38084	198.178	9.13242e-06	0.000179717
A_23_P58396	PDGFC	56034	3.01155	1.59051	196.956	9.29641e-06	0.000182213
A_23_P18649	FAT4	79633	3.4444	1.78425	196.556	9.35098e-06	0.000182553
A_23_P126186	DEGS1	8560	2.40892	1.26839	196.002	9.42713e-06	0.000183675
A_24_P71280	GPR157	80045	2.86134	1.51669	195.437	9.50572e-06	0.000184839
A_24_P96403	RUNX1	861	2.04611	1.03289	195.065	9.55798e-06	0.000185437
A_23_P368886	CHSY-2	337876	5.05148	2.33671	195.017	9.56482e-06	0.000185437
A_23_P79251	EHD3	30845	2.82712	1.49933	194.818	9.59295e-06	0.000185615
A_23_P65797	KLHL25	64410	3.29017	1.71816	194.708	9.60855e-06	0.000185734
A_23_P115492	VASH2	79805	3.10256	1.63346	194.184	9.68325e-06	0.00018681
A_23_P15108	YPEL3	83719	2.21593	1.14791	194.093	9.69634e-06	0.000186878
A_32_P133840	TMCC2	9911	2.23259	1.15872	193.254	9.81791e-06	0.000188666
A_23_P41487	TBC1D9	23158	2.50817	1.32663	192.93	9.86541e-06	0.000189208
A_23_P9293	TJP2	9414	2.57234	1.36308	192.75	9.89185e-06	0.000189382
A_23_P105251	GLI1	2735	3.65837	1.8712	192.737	9.89383e-06	0.000189382
A_24_P60845	ACHE	43	2.34066	1.22692	191.481	1.00815e-05	0.000192786
A_23_P25503	FNDC3A	22862	2.34503	1.22961	190.996	1.01553e-05	0.000193979
A_23_P213424	ENC1	8507	9.10117	3.18605	190.395	1.02477e-05	0.000195393
A_23_P82814	FBXO32	114907	3.7608	1.91104	190.2	1.0278e-05	0.00019578
A_23_P163440	RKHD3	84206	16.9238	4.08098	189.673	1.03603e-05	0.000196812
A_23_P394064	PTRF	284119	3.64428	1.86563	189.66	1.03622e-05	0.000196812
A_23_P149946	PCDH21	92211	6.2544	2.64487	189.24	1.04285e-05	0.000197498
A_23_P359214	LOC728449	728449	4.0179	2.00644	189.011	1.04649e-05	0.000197725
A_23_P114968	PTGFRN	5738	2.51247	1.32911	188.999	1.04668e-05	0.000197725
A_23_P1043	C1orf106	55765	3.12893	1.64567	188.974	1.04708e-05	0.000197725
A_24_P230808	BTBD7	55727	2.16338	1.11329	188.729	1.05098e-05	0.000197911
A_32_P121834	IQCF1	132141	3.18381	1.67076	188.66	1.0521e-05	0.000197911
A_23_P140316	GPR137C	283554	3.13576	1.64882	187.83	1.06551e-05	0.000200052
A_23_P387471	MICB	4277	3.34661	1.7427	187.602	1.06924e-05	0.000200559
A_23_P216610	SUSD1	64420	2.3564	1.23659	187.245	1.0751e-05	0.000200791
A_23_P259490	MXD4	10608	2.39555	1.26036	187.219	1.07553e-05	0.000200791
A_23_P77401	FLJ11151	55313	2.66257	1.41282	187.215	1.07559e-05	0.000200791
A_23_P372834	AQP1	358	5.70171	2.51139	186.662	1.08477e-05	0.000201841
A_23_P205997	APH1B	83464	2.1525	1.10601	186.552	1.08661e-05	0.000201841
A_23_P110764	MYOT	9499	9.48666	3.2459	186.213	1.09231e-05	0.000202302
A_23_P259272	WSB2	55884	2.45442	1.29538	185.943	1.09686e-05	0.000202832
A_23_P348737	NR2F1	7025	2.00075	1.00054	185.461	1.10509e-05	0.000203807
A_23_P431789	ARF4	378	2.46612	1.30224	185.39	1.10629e-05	0.000203807
A_32_P18470	TCEAL5	340543	2.37973	1.2508	184.968	1.11356e-05	0.000204437
A_24_P375421	SNX22	79856	2.25711	1.17448	184.5	1.12169e-05	0.000205486
A_23_P101796	SYDE1	85360	4.41409	2.14212	184.237	1.12629e-05	0.000205944
A_23_P211680	MLC1	23209	11.0347	3.46398	183.908	1.1321e-05	0.000206621
A_23_P100711	PMP22	5376	2.38867	1.2562	183.838	1.13333e-05	0.000206653
A_23_P132175	RTN4R	65078	2.92094	1.54643	183.476	1.13977e-05	0.000207249
A_24_P341089	FLJ40330	645784	2.22277	1.15236	183.354	1.14194e-05	0.000207453
A_23_P410613	C12orf23	90488	2.57294	1.36342	182.935	1.14947e-05	0.000208389
A_23_P123943	TGFBR1	7046	2.39056	1.25735	182.831	1.15134e-05	0.000208389
A_32_P181638	BVES	11149	2.59082	1.37341	182.457	1.15814e-05	0.00020908
A_24_P335048	C10orf118	55088	2.17975	1.12416	182.294	1.16112e-05	0.000209386
A_24_P409483	DPY19L2P4	442523	2.37323	1.24685	182.175	1.1633e-05	0.000209587
A_23_P256948	MSC	9242	5.68199	2.5064	181.826	1.16971e-05	0.000210355
A_32_P210202	E2F7	144455	2.18082	1.12487	181.283	1.1798e-05	0.000211395
A_23_P31765	PKIA	5569	2.32019	1.21424	181.179	1.18174e-05	0.000211549
A_23_P28120	SIX2	10736	6.80264	2.76609	180.328	1.19782e-05	0.000213842
A_23_P37676	GPR176	11245	3.90774	1.96633	180.098	1.20223e-05	0.000214434
A_23_P62387	NUDT11	55190	3.22516	1.68937	179.758	1.20877e-05	0.000215253
A_23_P83277	IL11RA	3590	2.49382	1.31836	178.701	1.22939e-05	0.000218375
A_23_P132560	FAM55C	91775	2.55018	1.3506	178.658	1.23024e-05	0.000218375
A_23_P142849	RND3	390	2.8824	1.52727	178.563	1.23212e-05	0.000218376
A_23_P7827	FAM26F	441168	2.3446	1.22934	177.936	1.24461e-05	0.00021974
A_23_P140738	FAM38A	9780	2.2985	1.20069	177.167	1.26019e-05	0.000221948
A_23_P215944	CTSB	1508	2.2657	1.17996	176.949	1.26465e-05	0.000222291
A_23_P49610	MGC14376	84981	3.02138	1.59521	176.905	1.26554e-05	0.000222291
A_23_P206177	SNAP23	8773	2.13787	1.09618	176.453	1.27486e-05	0.000223527
A_23_P417282	IGF1R	3480	2.29736	1.19998	176.298	1.27808e-05	0.000223892
A_24_P192933	STS-1	84959	2.07284	1.05161	176.006	1.28418e-05	0.00022456
A_23_P22422	PNMA3	29944	3.11174	1.63772	175.881	1.28679e-05	0.000224806
A_23_P43810	LTBP1	4052	2.58572	1.37057	175.78	1.28892e-05	0.000224806
A_23_P162540	KCTD10	83892	3.3061	1.72513	175.775	1.28903e-05	0.000224806
A_23_P137984	S100A10	6281	3.27415	1.71112	175.433	1.29624e-05	0.000225662
A_23_P81993	C6orf1	221491	2.483	1.31208	175.195	1.30129e-05	0.000226342
A_24_P322474	PDE4A	5141	2.4986	1.32112	174.728	1.31129e-05	0.000227417
A_23_P394605	SEC24A	10802	2.14159	1.09869	174.628	1.31344e-05	0.000227417
A_32_P59010	TNFAIP8L3	388121	3.92718	1.97349	174.603	1.314e-05	0.000227417
A_24_P393958	DNAJB4	11080	3.16822	1.66367	173.842	1.33056e-05	0.000229562
A_23_P16078	PAFAH1B3	5050	2.10765	1.07564	173.798	1.33151e-05	0.000229562
A_23_P92093	CELSR3	1951	2.42209	1.27625	173.571	1.33652e-05	0.000230223
A_23_P12343	GSTM3	2947	2.65727	1.40995	173.313	1.34224e-05	0.000230882
A_23_P161983	MRGPRX4	117196	6.22263	2.63752	173.292	1.34269e-05	0.000230882
A_23_P58835	F2RL1	2150	2.65667	1.40962	173.057	1.34794e-05	0.000231581
A_23_P154667	FKBP1A	2280	2.29704	1.19978	172.753	1.35473e-05	0.000231982
A_23_P166686	AMOTL2	51421	2.45998	1.29864	172.741	1.355e-05	0.000231982
A_23_P38894	FLJ11286	55337	2.00713	1.00513	172.63	1.35752e-05	0.00023221
A_23_P351724	TNS1	7145	5.53673	2.46903	172.465	1.36123e-05	0.00023244
A_24_P102981	DNAJB2	3300	2.74733	1.45803	171.948	1.373e-05	0.000233838
A_23_P10194	SEZ6L2	26470	2.36964	1.24467	170.975	1.39552e-05	0.000236853
A_23_P218131	C14orf151	84800	2.2292	1.15653	170.922	1.39675e-05	0.000236856
A_23_P76102	GDF11	10220	2.4764	1.30825	170.758	1.4006e-05	0.0002371
A_23_P129246	PLEKHQ1	80301	2.07926	1.05607	170.555	1.40538e-05	0.000237703
A_23_P168479	RALA	5898	2.03675	1.02627	170.019	1.41813e-05	0.00023883
A_23_P129935	TMEM49	81671	2.44358	1.289	169.964	1.41944e-05	0.000238846
A_23_P29953	IL15	3600	2.70437	1.43529	169.659	1.42676e-05	0.000239667
A_23_P205531	RNASE4	6038	4.84304	2.27591	169.318	1.43502e-05	0.000240641
A_23_P39074	RRAS	6237	2.58928	1.37255	168.948	1.44404e-05	0.000241947
A_23_P39590	XDH	7498	2.19131	1.13179	168.752	1.44883e-05	0.000242482
A_32_P27917	KIF26A	26153	2.14192	1.09891	168.717	1.4497e-05	0.000242482
A_23_P150238	C11orf68	83638	2.17438	1.1206	168.492	1.45526e-05	0.000242997
A_23_P148785	SFT2D2	375035	2.23124	1.15785	168.212	1.4622e-05	0.000243742
A_24_P942092	LOC147650	147650	2.9359	1.5538	167.782	1.47297e-05	0.000244566
A_32_P163147	VSIG1	340547	2.30115	1.20236	167.681	1.47552e-05	0.000244714
A_23_P256334	ITGA1	3672	2.57977	1.36724	166.974	1.49348e-05	0.000247275
A_23_P101992	MARCO	8685	17.3604	4.11773	166.329	1.51011e-05	0.000249397
A_23_P216920	NEK6	10783	5.1025	2.3512	165.927	1.52063e-05	0.000250501
A_23_P129128	TARSL2	123283	3.41578	1.77221	165.761	1.52499e-05	0.000251009
A_24_P18802	VPS18	57617	2.45162	1.29374	165.639	1.52821e-05	0.000251328
A_23_P92948	PRRC1	133619	2.21036	1.14428	165.504	1.53177e-05	0.000251492
A_24_P37873	ESM1	11082	17.4968	4.12902	165.182	1.54035e-05	0.000252478
A_23_P141946	LTBP4	8425	2.17562	1.12143	164.614	1.5556e-05	0.000254725
A_23_P429950	KAL1	3730	5.62165	2.49099	164.204	1.56674e-05	0.000256163
A_23_P87500	ORMDL2	29095	2.54761	1.34914	163.962	1.57339e-05	0.000257035
A_24_P394533	NEU1	4758	2.57742	1.36593	163.669	1.58146e-05	0.000257299
A_24_P37264	RNF144	9781	3.16326	1.66141	163.406	1.58876e-05	0.00025804
A_23_P371865	CDYL2	124359	6.3229	2.66059	163.218	1.594e-05	0.000258466
A_23_P148345	RNF128	79589	3.16133	1.66053	163.115	1.59689e-05	0.000258719
A_23_P63038	LEPRE1	64175	2.31052	1.20822	162.874	1.60366e-05	0.00025897
A_23_P166807	PCBP4	57060	2.34402	1.22898	162.793	1.60593e-05	0.00025897
A_23_P56050	TNNT1	7138	2.43431	1.28351	162.787	1.6061e-05	0.00025897
A_23_P100654	ZBTB4	57659	2.13537	1.09448	162.652	1.60991e-05	0.00025897
A_23_P401774	ELMOD1	55531	2.33027	1.2205	162.652	1.60992e-05	0.00025897
A_23_P2831	EDNRB	1910	3.12521	1.64395	162.636	1.61037e-05	0.00025897
A_23_P144877	ATOX1	475	2.68534	1.42511	162.616	1.61095e-05	0.00025897
A_23_P121447	ARPM1	84517	4.92793	2.30098	162.585	1.61182e-05	0.00025897
A_23_P64743	STK38L	23012	2.08291	1.0586	162.209	1.62252e-05	0.000259868
A_23_P135164	UAP1L1	91373	2.38357	1.25312	162	1.62853e-05	0.000260618
A_23_P170498	NTAN1	123803	2.36052	1.23911	161.902	1.63135e-05	0.000260856
A_23_P19619	HIVEP1	3096	2.06917	1.04905	161.144	1.65339e-05	0.000263308
A_23_P251104	SGCB	6443	2.26233	1.17781	161.089	1.65502e-05	0.000263353
A_23_P68486	C20orf108	116151	3.92363	1.97219	160.976	1.65834e-05	0.000263668
A_23_P203972	FZD10	11211	4.47841	2.16299	160.838	1.66241e-05	0.000264101
A_23_P251075	CXorf6	10046	2.90025	1.53618	160.515	1.672e-05	0.000265028
A_23_P39265	LYPD3	27076	4.70299	2.23358	160.505	1.6723e-05	0.000265028
A_23_P89941	CDKN2D	1032	2.24975	1.16976	160.386	1.67586e-05	0.000265378
A_23_P97296	NECAP2	55707	2.05689	1.04046	160.085	1.68489e-05	0.000266255
A_23_P414273	MST150	85027	3.25833	1.70413	159.936	1.68937e-05	0.000266657
A_23_P49627	MRC2	9902	2.45908	1.29812	159.858	1.69173e-05	0.000266815
A_23_P141802	SERPINB7	8710	38.9428	5.28329	159.561	1.70077e-05	0.00026781
A_23_P13822	STYK1	55359	2.15309	1.10641	159.375	1.70643e-05	0.000268356
A_23_P105307	DGKA	1606	2.07373	1.05223	159.332	1.70774e-05	0.000268356
A_32_P75284	KATNAL1	84056	2.31017	1.208	158.973	1.7188e-05	0.000269352
A_32_P76720	NT5DC3	51559	2.55154	1.35137	158.899	1.72109e-05	0.000269496
A_23_P218937	PCDHGC3	5098	4.69447	2.23096	158.75	1.72572e-05	0.000270004
A_24_P237878	LOC348262	348262	2.2949	1.19843	158.359	1.73794e-05	0.000271106
A_24_P184803	COCH	1690	2.51018	1.32779	158.184	1.74343e-05	0.000271693
A_23_P86610	ZNF365	22891	9.32484	3.22108	157.899	1.75246e-05	0.000272796
A_23_P13183	EXT2	2132	2.05093	1.03628	157.792	1.75584e-05	0.000272976
A_24_P53051	LACTB	114294	2.19609	1.13493	157.712	1.7584e-05	0.000273157
A_23_P374919	C1orf92	149499	2.99494	1.58253	157.214	1.77437e-05	0.00027542
A_23_P5392	TP53I3	9540	2.8378	1.50477	156.791	1.78808e-05	0.000276643
A_23_P30254	PLK2	10769	3.24531	1.69836	156.79	1.7881e-05	0.000276643
A_24_P406870	ILK	3611	2.43986	1.2868	156.641	1.79297e-05	0.000276992
A_23_P217564	ACSL4	2182	3.83673	1.93988	156.571	1.79527e-05	0.000277093
A_32_P28284	TPM4	7171	3.93909	1.97786	156.492	1.79786e-05	0.000277093
A_23_P34744	CTSK	1513	2.24756	1.16836	156.069	1.81184e-05	0.000277978
A_23_P115519	LCE3D	84648	23.2422	4.53867	156.006	1.81392e-05	0.000277978
A_23_P251499	PCOLCE	5118	2.00065	1.00047	155.933	1.81635e-05	0.000277978
A_23_P125233	CNN1	1264	24.0926	4.59052	155.685	1.82463e-05	0.00027881
A_32_P8813	LOC283663	283663	2.3114	1.20877	155.377	1.83499e-05	0.000280176
A_24_P239606	GADD45B	4616	2.80852	1.48981	154.937	1.84992e-05	0.00028187
A_23_P30983	GJB7	375519	2.36222	1.24014	154.885	1.8517e-05	0.00028187
A_23_P27035	TMEM98	26022	2.39813	1.26191	154.797	1.85471e-05	0.00028187
A_23_P36496	RBMS1	5937	2.07858	1.0556	154.097	1.87886e-05	0.000284219
A_23_P99540	ZFP36L1	677	2.94658	1.55904	154.051	1.88048e-05	0.000284246
A_24_P370702	GBP3	2635	2.52233	1.33476	153.912	1.88533e-05	0.00028439
A_23_P88831	SLC7A6	9057	2.21362	1.14641	153.899	1.88579e-05	0.00028439
A_32_P78681	GLP2R	9340	8.35266	3.06224	153.745	1.89117e-05	0.000284765
A_23_P208991	PALM	5064	2.47069	1.30491	153.674	1.89368e-05	0.000284924
A_24_P357465	TP53INP2	58476	3.20662	1.68105	153.536	1.89855e-05	0.000285437
A_23_P251387	REPS2	9185	2.42184	1.2761	153.108	1.91374e-05	0.00028706
A_32_P41295	FLJ31485	440119	4.98837	2.31857	153.039	1.9162e-05	0.000287113
A_23_P50426	ANKRD25	25959	2.52018	1.33352	152.939	1.91978e-05	0.000287113
A_23_P37514	C15orf39	56905	2.19541	1.13449	152.935	1.91994e-05	0.000287113
A_23_P168882	TP53INP1	94241	4.18824	2.06634	152.657	1.92995e-05	0.000288091
A_23_P106405	NDN	4692	2.70001	1.43296	152.377	1.94007e-05	0.000288947
A_23_P256487	CD274	29126	2.05989	1.04257	151.997	1.95396e-05	0.00028999
A_23_P77529	MSLN	10232	3.66926	1.87549	151.73	1.96379e-05	0.00029057
A_23_P212696	FSTL1	11167	2.27217	1.18407	151.64	1.96713e-05	0.000290844
A_23_P207194	GH1	2688	2.49082	1.31662	151.545	1.97064e-05	0.000291144
A_23_P86012	LAMB3	3914	2.53934	1.34445	151.459	1.97385e-05	0.0002914
A_32_P112380	TMEM102	284114	2.56937	1.36142	151.188	1.98399e-05	0.000292455
A_23_P125117	KLHDC8B	200942	2.11685	1.08192	150.556	2.00785e-05	0.000294515
A_24_P313678	MED31	51003	2.35903	1.2382	150.554	2.00791e-05	0.000294515
A_23_P109122	RP5-860F19.3	57593	2.51322	1.32954	150.54	2.00847e-05	0.000294515
A_23_P140170	SEC23A	10484	2.11047	1.07756	150.389	2.0142e-05	0.000294915
A_23_P66525	HS3ST3A1	9955	5.48632	2.45584	150.332	2.01639e-05	0.000295015
A_23_P19673	SGK	6446	8.57703	3.10048	150.191	2.02179e-05	0.000295366
A_32_P82462	LOC554202	554202	3.50134	1.80791	149.997	2.02927e-05	0.000295797
A_23_P9135	CNTNAP3	79937	2.01699	1.0122	149.762	2.03838e-05	0.000296464
A_23_P132226	TPST2	8459	2.20726	1.14225	149.521	2.04777e-05	0.000297302
A_24_P408424	MYH9	4627	2.3512	1.2334	149.443	2.05081e-05	0.00029739
A_24_P104407	DMN	23336	2.47288	1.30619	149.214	2.0598e-05	0.000298473
A_23_P65967	FLJ10815	55238	2.01987	1.01427	148.981	2.06902e-05	0.000299588
A_23_P93027	FGF18	8817	4.24353	2.08527	148.326	2.09521e-05	0.000302839
A_23_P212688	EVI1	2122	2.88792	1.53003	147.809	2.11618e-05	0.000305066
A_23_P79889	RAB22A	57403	2.50573	1.32523	147.665	2.12206e-05	0.000305651
A_23_P69267	ABHD14A	25864	2.04345	1.03101	147.634	2.12336e-05	0.000305651
A_23_P126782	F3	2152	4.84828	2.27747	146.472	2.17175e-05	0.00031102
A_23_P254594	GNRH1	2796	2.0137	1.00985	146.174	2.18439e-05	0.000312074
A_23_P215976	CCNE2	9134	3.23748	1.69487	146.149	2.18547e-05	0.000312074
A_23_P359588	PCDHGB4	8641	2.23374	1.15946	146.044	2.18995e-05	0.000312258
A_23_P86623	ENTPD7	57089	3.07106	1.61874	145.948	2.19407e-05	0.000312329
A_23_P93348	LTB	4050	2.70206	1.43406	145.895	2.19634e-05	0.000312329
A_23_P95764	PRPS1	5631	2.6528	1.40752	145.816	2.19972e-05	0.000312517
A_23_P207154	CSH2	1443	2.43593	1.28447	145.284	2.22277e-05	0.000314385
A_23_P74138	TAGLN2	8407	3.19266	1.67476	144.897	2.23972e-05	0.000316139
A_23_P135239	TLE1	7088	2.57195	1.36286	144.622	2.2519e-05	0.000317304
A_23_P118392	RASD1	51655	3.11879	1.64099	144.615	2.25219e-05	0.000317304
A_23_P2355	CBX5	23468	2.00953	1.00686	144.524	2.25626e-05	0.000317437
A_23_P145984	TSPAN12	23554	3.16018	1.66001	144.477	2.25834e-05	0.000317437
A_23_P29118	DGCR5	26220	2.54157	1.34572	144.101	2.2752e-05	0.000319309
A_23_P65779	STRA6	64220	2.50478	1.32468	143.75	2.29106e-05	0.000320617
A_23_P250122	FAM20C	56975	4.7294	2.24166	143.311	2.3111e-05	0.000321102
A_32_P4199	RNF152	220441	2.62495	1.39229	143.248	2.31403e-05	0.000321102
A_32_P185229	ATP8B2	57198	2.87625	1.52419	143.214	2.31558e-05	0.000321102
A_23_P10858	KIAA0692	23141	2.35841	1.23782	143.174	2.31743e-05	0.000321102
A_24_P277349	SEC31A	22872	2.72718	1.44741	143.132	2.31938e-05	0.000321145
A_32_P200238	UCA1	652995	2.73775	1.45299	142.76	2.33664e-05	0.000323072
A_23_P26223	ASL	435	2.03931	1.02808	142.726	2.33824e-05	0.000323072
A_32_P25357	CDH15	1013	4.66109	2.22067	142.523	2.3477e-05	0.000323923
A_23_P31893	ST3GAL1	6482	2.11017	1.07736	142.445	2.35136e-05	0.000324113
A_23_P74299	ADORA1	134	3.54247	1.82475	142.408	2.35312e-05	0.000324113
A_23_P133408	CSF2	1437	10.3932	3.37757	142.265	2.35987e-05	0.00032437
A_23_P23960	BLOC1S2	282991	2.03966	1.02833	142.109	2.36726e-05	0.000325022
A_23_P46441	PVRL4	81607	2.20454	1.14048	141.943	2.37514e-05	0.000325876
A_32_P229746	DNAJB6	10049	2.12996	1.09083	141.778	2.38305e-05	0.000326612
A_23_P74391	OPN3	23596	2.77668	1.47336	141.742	2.38476e-05	0.000326612
A_23_P354734	PCDHGA8	9708	2.78915	1.47982	141.623	2.39046e-05	0.000327063
A_23_P114405	MORF4L2	9643	2.44164	1.28785	141.579	2.39261e-05	0.000327129
A_23_P122052	LOC493869	493869	2.47591	1.30796	141.31	2.4056e-05	0.000328219
A_24_P283341	MICAL1	64780	2.63344	1.39695	141.171	2.41236e-05	0.000328912
A_24_P348892	CCDC32	90416	2.0352	1.02517	140.867	2.42722e-05	0.000329792
A_24_P917819	C21orf99	149992	3.47458	1.79684	140.542	2.44321e-05	0.000331506
A_24_P98086	GNA12	2768	2.02937	1.02103	139.667	2.48708e-05	0.000336909
A_23_P312246	CCDC82	79780	2.56838	1.36086	139.43	2.49912e-05	0.000337659
A_23_P127525	ETS1	2113	2.50605	1.32542	139.418	2.49974e-05	0.000337659
A_24_P49383	C11orf67	28971	2.03021	1.02163	139.401	2.5006e-05	0.000337659
A_24_P355626	ABCG4	64137	2.72657	1.44708	139.281	2.50676e-05	0.000338257
A_24_P129417	BMP1	649	2.50425	1.32438	139.066	2.5178e-05	0.000338815
A_23_P66260	ZNF267	10308	2.12821	1.08964	138.473	2.54861e-05	0.000342257
A_23_P252052	FILIP1L	11259	11.6046	3.53662	137.905	2.57861e-05	0.000345576
A_23_P141362	FZD2	2535	2.45841	1.29772	137.012	2.62669e-05	0.000349869
A_24_P362904	PFKFB4	5210	4.39988	2.13746	136.836	2.63634e-05	0.000350755
A_23_P253434	FNDC3B	64778	2.22737	1.15534	136.794	2.63864e-05	0.000350755
A_23_P133095	RAPGEF2	9693	2.03005	1.02152	136.793	2.63871e-05	0.000350755
A_23_P501010	COL17A1	1308	2.63577	1.39823	136.558	2.65164e-05	0.000351997
A_23_P62932	ATP1B1	481	3.16177	1.66073	136.508	2.65437e-05	0.000352121
A_23_P88303	HSPA2	3306	4.24516	2.08582	136.418	2.65937e-05	0.000352398
A_23_P373100	MGC24103	158295	13.1976	3.72221	135.777	2.69525e-05	0.000356033
A_24_P133584	MFGE8	4240	2.29968	1.20144	135.754	2.69656e-05	0.000356033
A_23_P65386	OTUB2	78990	3.0749	1.62054	135.676	2.70096e-05	0.000356135
A_24_P110983	AKT3	10000	2.67335	1.41865	135.676	2.70096e-05	0.000356135
A_23_P401718	CCDC74B	91409	3.2578	1.7039	135.394	2.71702e-05	0.000357531
A_23_P135634	MAGED1	9500	3.53482	1.82164	135.277	2.7237e-05	0.000358171
A_24_P229728	LOC440181	440181	2.19161	1.13199	135.13	2.73213e-05	0.000359038
A_23_P154605	SULF2	55959	3.42682	1.77687	134.748	2.75422e-05	0.000361194
A_23_P140115	ATP6V1D	51382	2.24122	1.16429	134.465	2.77072e-05	0.000362652
A_23_P413641	PREX1	57580	2.16397	1.11368	134.315	2.7795e-05	0.000363559
A_23_P301304	FGFR1	2260	2.02626	1.01882	134.189	2.78693e-05	0.000363873
A_23_P134426	GPNMB	10457	4.03461	2.01243	134.149	2.78932e-05	0.000363873
A_23_P500130	ANKRD15	23189	2.43091	1.2815	133.875	2.80561e-05	0.000365605
A_23_P92929	PRR16	51334	3.26065	1.70516	133.786	2.81091e-05	0.000365661
A_23_P203891	NCOR2	9612	2.01501	1.01079	133.767	2.81201e-05	0.000365661
A_32_P216369	LOC731479	731479	2.53681	1.34302	133.701	2.81597e-05	0.000365661
A_23_P11331	TCEAL8	90843	2.15023	1.10449	133.409	2.83352e-05	0.00036744
A_23_P138796	AMOTL1	154810	2.01187	1.00854	133.049	2.85535e-05	0.000369295
A_23_P428129	CDKN1C	1028	2.77186	1.47086	132.984	2.85934e-05	0.000369567
A_24_P160104	TUBA8	51807	2.22973	1.15687	132.678	2.87814e-05	0.000371507
A_23_P146456	CTSL2	1515	2.78024	1.47521	132.394	2.89569e-05	0.000373281
A_23_P39050	HSZFP36	55552	2.03842	1.02745	132.171	2.9096e-05	0.000374221
A_23_P150365	REXO2	25996	2.48452	1.31297	132.042	2.9177e-05	0.000374642
A_23_P385126	DEPDC7	91614	2.37093	1.24545	131.646	2.94271e-05	0.000376238
A_32_P85999	CDH13	1012	2.36597	1.24243	131.633	2.94355e-05	0.000376238
A_24_P331727	TMED7	51014	2.03911	1.02794	131.46	2.95457e-05	0.000376855
A_23_P44964	C10orf38	221061	2.13864	1.09669	131.24	2.96862e-05	0.000377475
A_24_P149036	DPYSL3	1809	2.40506	1.26607	131.078	2.97907e-05	0.000378068
A_24_P124370	PARVA	55742	2.18188	1.12557	130.802	2.99695e-05	0.000379846
A_24_P337671	GPR115	221393	4.17763	2.06268	130.658	3.00639e-05	0.000380305
A_24_P321581	SLC38A4	55089	4.84353	2.27606	130.172	3.03839e-05	0.000383588
A_23_P71752	ZFAND5	7763	2.01145	1.00824	130.104	3.0429e-05	0.000383588
A_23_P311912	AHNAK2	113146	2.587	1.37128	130.098	3.04327e-05	0.000383588
A_23_P95930	HMGA2	8091	2.74991	1.45938	130.06	3.0458e-05	0.000383588
A_23_P380848	TXNL5	84817	2.75368	1.46136	129.628	3.07474e-05	0.000386956
A_23_P103070	YWHAH	7533	2.62615	1.39295	129.017	3.11626e-05	0.0003903
A_23_P401106	PDE2A	5138	2.1046	1.07355	128.713	3.1372e-05	0.000391976
A_23_P415006	RAB11FIP5	26056	2.00769	1.00554	128.654	3.14127e-05	0.000391976
A_23_P204016	CACNB3	784	2.05298	1.03772	128.653	3.14133e-05	0.000391976
A_23_P354208	WDR81	124997	2.96837	1.56967	128.635	3.1426e-05	0.000391976
A_24_P84419	VAV2	7410	2.14867	1.10345	128.527	3.1501e-05	0.000392661
A_23_P23616	PLEKHN1	84069	2.54203	1.34598	128.376	3.1606e-05	0.000393471
A_23_P115785	FANK1	92565	2.31487	1.21093	127.777	3.20282e-05	0.000396712
A_23_P88351	SPG3A	51062	2.18258	1.12604	127.744	3.20522e-05	0.00039676
A_23_P42802	PDIA4	9601	2.15661	1.10877	127.577	3.21711e-05	0.000397122
A_23_P213840	ATP6V0E1	8992	2.7482	1.45848	127.059	3.25448e-05	0.000400583
A_24_P166613	EPDR1	54749	2.12733	1.08904	126.467	3.29786e-05	0.000404757
A_23_P111995	LOXL2	4017	3.24853	1.69979	126.428	3.30077e-05	0.000404757
A_23_P11800	CAMK2N1	55450	3.08807	1.62671	126.35	3.30656e-05	0.000405214
A_23_P210224	DPYSL5	56896	9.9862	3.31994	126.265	3.31291e-05	0.000405738
A_24_P353794	GALNT2	2590	2.65223	1.4072	126.233	3.31526e-05	0.000405773
A_23_P253734	CLN8	2055	2.20191	1.13876	126.175	3.31958e-05	0.000405795
A_23_P12423	ATP13A2	23400	2.34881	1.23193	125.933	3.33771e-05	0.000406745
A_23_P155229	SSR3	6747	2.2448	1.16658	125.583	3.36416e-05	0.000408952
A_23_P319583	RIMS3	9783	2.38654	1.25492	125.335	3.38307e-05	0.000410487
A_23_P250516	LOC284120	284120	2.87443	1.52328	125.289	3.38658e-05	0.000410529
A_23_P326020	CSMD3	114788	2.9277	1.54977	125.221	3.39178e-05	0.000410529
A_24_P137434	DCBLD2	131566	2.18633	1.12851	125.041	3.4057e-05	0.000411705
A_24_P586072	DKFZP586K1520	26106	2.18569	1.12809	124.845	3.42088e-05	0.000412524
A_23_P89159	EXOC7	23265	2.51874	1.3327	124.764	3.42719e-05	0.000412778
A_23_P129695	VASN	114990	5.06232	2.3398	124.721	3.4305e-05	0.000412923
A_23_P46141	CTSS	1520	3.06002	1.61354	124.641	3.43672e-05	0.000413418
A_23_P156327	TGFBI	7045	3.31478	1.72891	124.498	3.44798e-05	0.000414366
A_23_P216489	GNE	10020	2.00643	1.00463	124.388	3.45661e-05	0.000415047
A_23_P73589	MSN	4478	4.83027	2.27211	124.279	3.46522e-05	0.000415572
A_23_P116602	USP35	57558	2.11149	1.07826	124.063	3.48235e-05	0.000417117
A_23_P160466	SLC19A2	10560	2.35985	1.23869	124.009	3.48665e-05	0.000417207
A_24_P268676	BHLHB2	8553	3.74843	1.90629	123.921	3.4937e-05	0.000417712
A_23_P206396	CKLF	51192	2.2237	1.15296	123.853	3.4991e-05	0.000418102
A_23_P126266	HLX1	3142	2.7194	1.44329	123.206	3.5514e-05	0.000423321
A_23_P112275	GABBR2	9568	4.80925	2.26581	123.096	3.56042e-05	0.00042378
A_23_P133236	PCDHB14	56122	2.17903	1.12369	123.02	3.56668e-05	0.00042378
A_24_P384839	LSS	4047	4.42733	2.14644	122.88	3.57819e-05	0.000424059
A_23_P85236	FAM127A	8933	2.33379	1.22268	122.261	3.62978e-05	0.000428
A_23_P128808	GPR132	29933	8.24412	3.04337	122.169	3.63755e-05	0.000428126
A_24_P295590	RASSF4	83937	4.46165	2.15758	121.544	3.69079e-05	0.000432275
A_32_P164522	FAM33A	348235	2.13795	1.09623	121.522	3.69262e-05	0.000432275
A_23_P428738	ANG	283	2.39615	1.26072	120.994	3.73849e-05	0.000436083
A_23_P423348	IL31RA	133396	2.64891	1.4054	120.829	3.75299e-05	0.000437515
A_23_P133902	PSORS1C1	170679	2.30606	1.20543	120.456	3.78594e-05	0.000440102
A_23_P218237	LCAT	3931	2.85728	1.51464	120.451	3.78641e-05	0.000440102
A_23_P213745	CXCL14	9547	4.92628	2.3005	120.406	3.79044e-05	0.00044031
A_23_P61508	CHRNA9	55584	4.06381	2.02283	120.316	3.79846e-05	0.000440981
A_23_P258612	ATP8A2	51761	9.56946	3.25844	119.948	3.83157e-05	0.000444036
A_23_P166459	LGALS1	3956	3.09896	1.63178	119.546	3.86808e-05	0.000447739
A_24_P156490	KCNMA1	3778	2.17522	1.12116	119.428	3.87893e-05	0.000448729
A_32_P156851	DSCR1L1	10231	4.9903	2.31913	119.346	3.88645e-05	0.000449071
A_23_P131754	C20orf195	79025	2.71411	1.44048	118.953	3.9229e-05	0.000452483
A_24_P198044	ZNF483	158399	3.32826	1.73477	118.538	3.96189e-05	0.000455148
A_23_P116235	MDK	4192	2.2309	1.15763	118.535	3.96225e-05	0.000455148
A_23_P362659	MYD88	4615	2.0011	1.0008	117.957	4.01739e-05	0.000460673
A_24_P521994	KLHL24	54800	2.22349	1.15283	117.747	4.03774e-05	0.000461799
A_23_P409462	DCBLD1	285761	4.51928	2.17609	117.471	4.06458e-05	0.000463645
A_23_P317620	ARL4C	10123	5.97862	2.57981	117.396	4.07192e-05	0.000464213
A_24_P383609	NANOS1	340719	2.74666	1.45768	117.096	4.10148e-05	0.000467041
A_23_P309155	TMEM59L	25789	2.80304	1.48699	117.053	4.10575e-05	0.000467256
A_23_P107051	TCAP	8557	2.47121	1.30522	116.994	4.11162e-05	0.000467652
A_24_P98975	ANKRD13A	88455	2.20482	1.14066	116.806	4.13033e-05	0.000469258
A_23_P116435	IGF2AS	51214	2.03721	1.0266	116.804	4.13053e-05	0.000469258
A_23_P157580	SDCBP	6386	2.85561	1.5138	116.65	4.14601e-05	0.000470359
A_23_P154108	DYNC1I2	1781	2.13309	1.09295	116.636	4.1474e-05	0.000470359
A_23_P108501	EPHA4	2043	2.16402	1.11371	116.563	4.15473e-05	0.000470918
A_23_P41697	FEM1C	56929	2.08405	1.05939	116.391	4.17213e-05	0.000472071
A_23_P63050	UROD	7389	2.03335	1.02386	116.141	4.19761e-05	0.000473524
A_32_P108156	BIC	114614	4.1319	2.0468	116.098	4.20203e-05	0.000473543
A_32_P192823	PRPS1L1	221823	2.43919	1.2864	115.852	4.22728e-05	0.000475296
A_24_P385313	PTPRF	5792	2.04871	1.03471	115.824	4.2301e-05	0.000475342
A_23_P157478	ATP6V1H	51606	2.24496	1.16669	115.192	4.29606e-05	0.0004811
A_23_P254271	TUBB6	84617	3.16773	1.66345	114.701	4.34821e-05	0.000485554
A_23_P1331	COL13A1	1305	3.29175	1.71886	114.422	4.37823e-05	0.000487795
A_23_P1102	ACTA1	58	5.48105	2.45445	113.763	4.45026e-05	0.000493022
A_23_P23885	GJB4	127534	2.59024	1.37309	113.541	4.47494e-05	0.000494844
A_23_P106761	CORO1A	11151	3.1992	1.67771	113.086	4.52594e-05	0.000498591
A_24_P391625	KRT6L	338785	2.01872	1.01344	112.047	4.64548e-05	0.000508378
A_24_P46417	STK10	6793	2.1298	1.09072	112.043	4.64588e-05	0.000508378
A_24_P383762	RASGEF1C	255426	2.50524	1.32495	111.941	4.65785e-05	0.00050912
A_23_P84892	PNMA6A	84968	2.20653	1.14178	111.84	4.66973e-05	0.000510129
A_23_P102454	INSIG2	51141	2.05375	1.03826	111.797	4.67488e-05	0.000510129
A_24_P380734	SDC2	6383	3.15327	1.65685	111.662	4.6908e-05	0.000511217
A_23_P64489	RIC8A	60626	2.02711	1.01943	111.646	4.69267e-05	0.000511217
A_23_P204395	AACS	65985	2.26851	1.18174	111.435	4.71778e-05	0.000512813
A_23_P52161	NUAK2	81788	3.3038	1.72413	111.404	4.7215e-05	0.000512934
A_23_P162047	DKK3	27122	2.73559	1.45185	111.276	4.73689e-05	0.000514146
A_23_P6344	SDF2L1	23753	2.29619	1.19924	111.073	4.76133e-05	0.000516118
A_23_P17870	C22orf5	25829	2.01998	1.01434	110.995	4.77082e-05	0.00051686
A_23_P152505	ABAT	18	2.61875	1.38888	110.757	4.79983e-05	0.000519144
A_24_P143574	SIRPB1	10326	2.13737	1.09584	110.578	4.82173e-05	0.000520938
A_23_P351667	ADAM23	8745	2.35322	1.23463	110.534	4.8272e-05	0.000521242
A_23_P331895	TTYH3	80727	2.38744	1.25546	109.822	4.91599e-05	0.000528213
A_23_P168828	KLF10	7071	2.02295	1.01646	109.768	4.92275e-05	0.000528537
A_23_P202138	SFXN3	81855	4.04754	2.01704	109.65	4.93778e-05	0.000528537
A_23_P170290	TMEM57	55219	2.01431	1.01029	109.649	4.93786e-05	0.000528537
A_23_P17811	SEC14L2	23541	2.08078	1.05712	109.518	4.95449e-05	0.000529892
A_32_P167239	AFAP1L1	134265	2.59908	1.378	109.405	4.96892e-05	0.000530415
A_23_P24903	P2RY2	5029	2.93023	1.55101	109.38	4.97215e-05	0.000530471
A_24_P336441	GUK1	2987	2.22427	1.15333	109.139	5.00324e-05	0.000533208
A_23_P63541	KIF26B	55083	4.5877	2.19777	108.849	5.04091e-05	0.000535568
A_32_P300427	APCDD1L	164284	89.7157	6.48729	108.795	5.04797e-05	0.000535937
A_23_P47885	LRIG3	121227	2.1528	1.10621	108.723	5.05734e-05	0.000536641
A_24_P341546	KRT8P8	402429	2.17505	1.12105	108.551	5.07998e-05	0.000537759
A_23_P406448	RAB9B	51209	2.49683	1.3201	108.539	5.08158e-05	0.000537759
A_23_P93772	HOXA5	3202	2.22883	1.15628	108.382	5.10239e-05	0.00053938
A_23_P58588	SLIT3	6586	4.1969	2.06933	108.279	5.11601e-05	0.000539947
A_23_P11843	LRRN2	10446	2.67852	1.42143	108.157	5.1323e-05	0.000540503
A_23_P38388	TMEM92	162461	11.2033	3.48585	107.746	5.1877e-05	0.000544584
A_23_P128375	C12orf34	84915	2.24053	1.16384	107.52	5.21846e-05	0.000547227
A_23_P154070	TUBA4A	7277	3.39799	1.76468	107.429	5.23096e-05	0.000547865
A_23_P331379	NEDD4	4734	2.12247	1.08574	107.331	5.2444e-05	0.00054819
A_23_P257144	PXDN	7837	2.74929	1.45906	107.045	5.28395e-05	0.000552029
A_23_P125348	TRAPPC1	58485	2.24215	1.16489	106.975	5.29373e-05	0.000552683
A_32_P62863	SCHIP1	29970	2.11709	1.08209	106.845	5.31191e-05	0.000553771
A_24_P370887	VAMP3	9341	2.28279	1.1908	106.715	5.3301e-05	0.000555077
A_23_P415652	GALNT12	79695	2.35282	1.23439	106.615	5.34419e-05	0.000555365
A_23_P100632	HN1	51155	2.06346	1.04507	106.033	5.42731e-05	0.000562217
A_23_P302672	DDIT4L	115265	2.9723	1.57158	105.985	5.43415e-05	0.000562423
A_23_P95553	WDR6	11180	2.19048	1.13125	105.879	5.44956e-05	0.000563331
A_23_P356684	ANLN	54443	2.20488	1.1407	105.841	5.45504e-05	0.000563601
A_23_P15113	ARHGAP17	55114	2.03626	1.02592	105.734	5.47062e-05	0.00056432
A_23_P29005	SAMSN1	64092	7.6229	2.93034	105.709	5.47422e-05	0.000564395
A_23_P353097	MEGF8	1954	2.22634	1.15467	105.541	5.49883e-05	0.000566336
A_23_P87560	BTG1	694	2.0914	1.06447	105.473	5.50873e-05	0.000566889
A_23_P28598	DLX2	1746	2.27441	1.18549	105.304	5.53369e-05	0.00056903
A_23_P382148	RAB1A	5861	2.15765	1.10946	105.237	5.54361e-05	0.000569453
A_32_P87769	FBXO33	254170	2.36961	1.24465	104.903	5.59344e-05	0.000573671
A_23_P145863	S100A11	6282	2.37196	1.24608	104.454	5.66141e-05	0.000577923
A_23_P379649	BMF	90427	3.49546	1.80548	104.406	5.66873e-05	0.000578069
A_23_P106056	DAD1	1603	2.10952	1.07692	104.1	5.71568e-05	0.000581865
A_23_P254512	EFNA1	1942	2.28643	1.1931	104.072	5.7201e-05	0.000581865
A_23_P98446	SC5DL	6309	2.62601	1.39287	103.849	5.75472e-05	0.000584106
A_23_P80008	MYLK2	85366	3.30677	1.72542	103.73	5.77318e-05	0.000585552
A_23_P319005	HMP19	51617	2.42823	1.27991	103.38	5.82841e-05	0.000590209
A_24_P245815	ASPHD2	57168	2.30418	1.20425	103.371	5.8299e-05	0.000590209
A_32_P83453	LOC647768	647768	2.4132	1.27095	103.033	5.8838e-05	0.000595052
A_23_P166677	MFSD1	64747	2.20385	1.14003	101.917	6.06673e-05	0.000607292
A_23_P104617	GYLTL1B	120071	3.0262	1.59751	101.831	6.08111e-05	0.000607976
A_24_P115183	CLDN4	1364	2.04018	1.0287	101.785	6.08891e-05	0.000608271
A_23_P369987	KIAA0317	9870	2.00831	1.00598	101.537	6.13073e-05	0.000610274
A_23_P310421	CHST12	55501	2.10031	1.0706	101.212	6.18612e-05	0.000613216
A_23_P64888	TAS2R10	50839	2.65768	1.41017	101.163	6.19462e-05	0.000613521
A_23_P117694	CORO2B	10391	3.76304	1.9119	100.951	6.23132e-05	0.000615953
A_23_P207632	ATP2A3	489	2.62875	1.39438	100.948	6.23173e-05	0.000615953
A_23_P37778	FHOD1	29109	3.8905	1.95996	100.875	6.24445e-05	0.000616899
A_23_P399201	TMSL3	7117	2.52876	1.33843	100.836	6.25124e-05	0.000617154
A_23_P48803	TMOD2	29767	3.09189	1.62849	100.715	6.27231e-05	0.000618406
A_23_P132793	ARMET	7873	2.74182	1.45513	100.477	6.31419e-05	0.00062191
A_23_P11071	PORCN	64840	2.01403	1.01008	100.273	6.35034e-05	0.000625157
A_23_P58132	RHOH	399	2.81133	1.49125	100.034	6.39296e-05	0.000628918
A_24_P374516	TMSB4X	7114	2.58954	1.3727	99.7219	6.44935e-05	0.000632365
A_24_P461497	LOC646048	646048	2.64323	1.4023	99.6238	6.4672e-05	0.000633482
A_23_P46588	IRF2BP2	359948	2.06577	1.04668	99.486	6.49239e-05	0.000635288
A_23_P118536	SLFN12	55106	3.51044	1.81165	99.3392	6.51935e-05	0.000637318
A_23_P432947	GREM1	26585	9.71314	3.27994	99.0842	6.56656e-05	0.000640337
A_24_P329795	C10orf10	11067	27.6502	4.78922	99.0513	6.57268e-05	0.000640616
A_23_P63254	SFN	2810	2.53821	1.34381	98.9845	6.58514e-05	0.000641194
A_32_P32254	COL6A1	1291	2.03705	1.02648	98.8643	6.60764e-05	0.000642427
A_23_P133691	RRAGD	58528	2.10503	1.07384	98.1179	6.74966e-05	0.000652035
A_24_P139665	HPCAL4	51440	2.06274	1.04456	97.4263	6.88491e-05	0.000661752
A_24_P207503	MEIS3	56917	2.22623	1.1546	97.3025	6.90951e-05	0.000662487
A_23_P171077	EBP	10682	2.54928	1.35009	97.2987	6.91027e-05	0.000662487
A_24_P416177	ADCY7	113	2.38514	1.25407	97.1402	6.94193e-05	0.0006631
A_23_P500892	TUB	7275	2.02761	1.01978	96.4684	7.07832e-05	0.000670635
A_24_P195974	KRT8P22	342419	2.30172	1.20271	96.2886	7.11545e-05	0.000672147
A_24_P405205	ATP2B4	493	2.57096	1.36231	96.2559	7.1222e-05	0.000672462
A_23_P97394	BCAR3	8412	2.05113	1.03642	96.2175	7.13018e-05	0.000672516
A_23_P1602	CDC42EP2	10435	2.03231	1.02312	95.3092	7.32224e-05	0.00068514
A_32_P871061	LOC643650	643650	6.02858	2.59182	94.7328	7.4477e-05	0.000692859
A_23_P134925	BNIP3L	665	2.31063	1.20829	94.6881	7.45756e-05	0.000693118
A_23_P100501	HMOX2	3163	2.72305	1.44522	94.4318	7.51437e-05	0.00069609
A_23_P66481	RTN4RL1	146760	4.98633	2.31798	94.3236	7.53854e-05	0.000698
A_23_P329353	C2orf32	25927	3.63999	1.86393	94.2959	7.54474e-05	0.000698245
A_23_P167129	HHIP	64399	3.61576	1.8543	94.192	7.56806e-05	0.000700072
A_23_P80594	PLCL2	23228	3.25343	1.70196	94.14	7.57976e-05	0.000700494
A_24_P208345	SLC45A3	85414	2.11898	1.08337	93.968	7.61867e-05	0.000703428
A_23_P34827	HCN3	57657	2.12218	1.08555	93.6418	7.69321e-05	0.000708263
A_23_P60146	PDGFRL	5157	4.05972	2.02138	93.6265	7.69672e-05	0.000708263
A_23_P98092	OAT	4942	2.59366	1.37499	93.6126	7.69992e-05	0.000708263
A_23_P88893	FLJ20186	54849	2.13508	1.09429	93.5534	7.71355e-05	0.000709184
A_24_P121535	ACTC1	70	2.86717	1.51962	93.4897	7.72828e-05	0.00070954
A_23_P81590	PDE6A	5145	3.14371	1.65247	93.4268	7.74285e-05	0.000710546
A_23_P26954	VAT1	10493	2.2735	1.18492	93.2504	7.78391e-05	0.000713646
A_23_P148609	PLAC1	10761	2.15761	1.10943	93.1351	7.81089e-05	0.000715786
A_23_P202013	ZEB1	6935	2.95114	1.56127	92.9336	7.85838e-05	0.000718794
A_24_P187218	PCDH9	5101	2.10559	1.07423	92.8758	7.87206e-05	0.00071971
A_24_P398898	MORF4L1	10933	2.24037	1.16374	92.8177	7.88585e-05	0.000720111
A_23_P376686	BTNL2	56244	2.92412	1.548	92.8153	7.88644e-05	0.000720111
A_24_P505790	ZNF704	619279	3.17708	1.6677	92.6671	7.92177e-05	0.000722571
A_23_P146284	SQLE	6713	5.16824	2.36967	92.0859	8.0624e-05	0.000732836
A_23_P94754	TNFSF15	9966	3.07227	1.6193	92.0721	8.06578e-05	0.000732836
A_24_P103886	IDI1	3422	3.66248	1.87282	92.0701	8.06627e-05	0.000732836
A_23_P171366	USP11	8237	2.10571	1.07431	91.9527	8.0951e-05	0.000733268
A_23_P256641	KCNE1L	23630	2.19954	1.1372	91.8764	8.11391e-05	0.000734294
A_23_P90659	LAPTM4A	9741	2.20291	1.13941	91.7555	8.14386e-05	0.000735647
A_23_P157371	FAM3C	10447	2.52723	1.33755	91.3938	8.23426e-05	0.000740065
A_24_P384990	LOC642852	642852	2.02383	1.01708	91.3062	8.25638e-05	0.000741374
A_24_P409661	LOC732186	732186	2.11526	1.08083	90.9879	8.33736e-05	0.000746797
A_23_P90062	DNAJB1	3337	2.27836	1.18799	90.5862	8.44107e-05	0.000753475
A_23_P350824	DPYSL2	1808	3.48921	1.8029	90.2949	8.51737e-05	0.000758216
A_23_P405878	C12orf54	121273	4.06117	2.0219	90.0548	8.58095e-05	0.000762147
A_23_P88347	PLEKHC1	10979	2.05048	1.03596	90.0055	8.5941e-05	0.00076228
A_23_P24433	CTSF	8722	2.16858	1.11675	89.7493	8.66278e-05	0.000767331
A_23_P157865	TNC	3371	2.39244	1.25848	89.642	8.69178e-05	0.000768403
A_23_P340263	RNF175	285533	2.13285	1.09278	89.6347	8.69375e-05	0.000768403
A_23_P315892	ST6GALNAC6	30815	2.1482	1.10313	89.4805	8.73564e-05	0.000770307
A_23_P121282	TMEM89	440955	2.17476	1.12085	89.3195	8.7797e-05	0.000772456
A_24_P289954	RGAG4	340526	3.55102	1.82824	88.7063	8.95015e-05	0.000782192
A_23_P4572	MRCL3	10627	2.08233	1.0582	88.6823	8.95692e-05	0.000782434
A_23_P211047	BACH1	571	2.01635	1.01175	88.6235	8.97352e-05	0.000783187
A_32_P352743	FAM19A3	284467	4.64753	2.21647	88.3987	9.03733e-05	0.000785263
A_24_P182494	DUSP10	11221	4.97167	2.31373	88.3491	9.05149e-05	0.00078545
A_23_P202844	FBXO3	26273	2.21125	1.14486	88.0924	9.12528e-05	0.000790454
A_24_P193011	CCND1	595	2.04944	1.03523	88.0399	9.14046e-05	0.000791071
A_24_P857404	MEX3A	92312	2.76283	1.46615	87.7616	9.22157e-05	0.000797036
A_23_P253597	LRRC3	81543	2.09268	1.06535	87.6389	9.25763e-05	0.000798745
A_24_P48177	ST3GAL2	6483	2.041	1.02928	87.4864	9.30269e-05	0.000800661
A_23_P152955	C17orf59	54785	2.06903	1.04896	87.4651	9.30901e-05	0.000800661
A_32_P214925	FLJ40722	285966	2.41162	1.27	87.3258	9.35046e-05	0.000802694
A_23_P134935	DUSP4	1846	2.15534	1.10791	87.3191	9.35249e-05	0.000802694
A_24_P12181	UBTD2	92181	2.1061	1.07458	87.2516	9.37268e-05	0.000803372
A_23_P8400	CDK5	1020	2.03486	1.02493	87.0419	9.43577e-05	0.000806666
A_23_P69720	ANXA5	308	2.67209	1.41797	86.9535	9.46252e-05	0.000807545
A_23_P257335	KHDRBS3	10656	2.05032	1.03585	86.7972	9.51011e-05	0.000810197
A_23_P379736	MGC4655	84752	2.07527	1.0533	86.6413	9.55789e-05	0.000813208
A_23_P79015	SCN1B	6324	2.37087	1.24542	86.3556	9.64627e-05	0.000818598
A_23_P54636	ATP6V0D1	9114	2.25061	1.17032	86.2753	9.6713e-05	0.000820367
A_23_P57199	GGTLA4	92086	2.25474	1.17296	86.0006	9.75764e-05	0.000825549
A_32_P68586	ARL1	400	2.07092	1.05027	85.9494	9.77385e-05	0.000826564
A_24_P100650	C9orf11	54586	3.04232	1.60517	85.3336	9.97158e-05	0.000836436
A_23_P13772	TBX3	6926	6.62984	2.72897	85.0389	0.000100681	0.000841655
A_23_P92042	ITPR1	3708	2.23002	1.15706	84.7881	0.000101512	0.00084572
A_23_P51019	SCN2A	6326	3.15182	1.65618	84.5232	0.0001024	0.000851673
A_32_P220750	PLGLB1	5343	3.06287	1.61488	84.4924	0.000102504	0.000852177
A_24_P252996	FOLR3	2352	24.4078	4.60927	84.3354	0.000103036	0.000855512
A_23_P144656	CDH10	1008	5.54609	2.47147	84.1863	0.000103545	0.000859008
A_24_P273245	LOC401076	401076	2.3591	1.23824	84.1278	0.000103746	0.000859969
A_32_P116556	ZNF469	84627	4.14548	2.05154	84.0241	0.000104102	0.000861445
A_23_P7562	ACSL6	23305	8.40039	3.07046	83.9683	0.000104295	0.000862312
A_23_P313389	UGCG	7357	2.2563	1.17396	83.7901	0.000104913	0.000865964
A_23_P128215	SOCS2	8835	2.21367	1.14644	83.7596	0.00010502	0.000866223
A_23_P95417	TNFRSF10D	8793	3.32524	1.73346	83.7557	0.000105033	0.000866223
A_24_P226755	TOX	9760	6.97273	2.80172	83.4266	0.00010619	0.000873559
A_23_P256375	STX4	6810	2.03971	1.02836	83.3596	0.000106427	0.000874781
A_23_P67288	CALR	811	2.50569	1.32521	83.2989	0.000106643	0.000876187
A_23_P1254	GSTO1	9446	2.32018	1.21423	83.2846	0.000106694	0.000876237
A_23_P146325	DDEF1IT1	29065	3.10636	1.63522	82.9081	0.000108047	0.000882547
A_24_P287785	CEMP1	752014	2.11435	1.08022	82.471	0.000109646	0.000891862
A_24_P85300	HEG1	57493	2.1653	1.11457	82.4599	0.000109687	0.000891862
A_23_P171034	NSDHL	50814	3.11813	1.64068	82.4351	0.000109779	0.000892238
A_23_P84399	CNTNAP2	26047	2.07848	1.05553	81.6679	0.000112669	0.000910794
A_24_P252130	PPARD	5467	2.70425	1.43523	81.6258	0.00011283	0.000910915
A_24_P247074	LOC649545	649545	2.13165	1.09197	81.6164	0.000112866	0.000910915
A_24_P358976	TMEM19	55266	2.16231	1.11258	81.4329	0.000113574	0.000915122
A_23_P22614	2012-09-06	23157	3.41712	1.77278	80.858	0.00011583	0.000931009
A_23_P169003	SH2D4A	63898	2.15026	1.10451	80.1495	0.000118695	0.000945264
A_24_P6725	KIAA1641	57730	2.35892	1.23813	80.1453	0.000118712	0.000945264
A_23_P43276	GPR124	25960	3.29086	1.71846	80.1098	0.000118858	0.000946043
A_23_P203819	GOLGA3	2802	2.10635	1.07475	79.9204	0.000119641	0.000950121
A_32_P198399	ADH5	128	2.02409	1.01728	79.752	0.000120343	0.000953225
A_23_P353614	C8orf46	254778	2.85996	1.51599	79.7262	0.000120452	0.000953696
A_23_P78330	CD226	10666	4.66956	2.22329	79.4437	0.000121643	0.000959743
A_23_P132595	VGLL4	9686	2.06027	1.04283	79.0436	0.000123358	0.000968503
A_23_P394395	JPH2	57158	3.61764	1.85505	79.0052	0.000123525	0.000968869
A_32_P112546	LOC649344	649344	2.07658	1.05421	78.7224	0.000124759	0.000974429
A_23_P120667	JAM2	58494	6.34944	2.66663	78.7012	0.000124852	0.000974769
A_24_P383901	LOC651275	651275	2.91933	1.54564	78.6721	0.00012498	0.000975145
A_24_P83738	ASTN2	23245	2.84746	1.50968	78.6532	0.000125063	0.000975254
A_23_P51548	MGST3	4259	2.57444	1.36426	78.2371	0.000126915	0.000984996
A_23_P205738	BCL11B	64919	2.50335	1.32386	78.0126	0.00012793	0.000990912
A_32_P175098	hCG_1988300	728638	2.17739	1.1226	77.7372	0.000129189	0.000998302
A_24_P84898	FEN1	2237	2.76412	1.46682	77.7134	0.000129299	0.000998362
A_23_P148015	AXIN2	8313	4.09469	2.03375	77.623	0.000129716	0.00100041
A_23_P138881	ACTN3	89	2.64885	1.40537	77.4617	0.000130465	0.0010046
A_23_P217009	C9orf24	84688	2.31228	1.20932	77.2519	0.000131449	0.00101014
A_23_P97621	RRAGC	64121	2.11811	1.08278	77.2426	0.000131493	0.00101014
A_23_P391689	LOC554363	554363	2.44105	1.2875	77.1865	0.000131757	0.00101177
A_24_P365526	HCK	3055	2.84577	1.50882	76.99	0.000132691	0.00101605
A_24_P213228	LOC652489	652489	2.0527	1.03752	76.9495	0.000132884	0.00101605
A_24_P77008	PTGS2	5743	3.60643	1.85057	76.674	0.00013421	0.00102459
A_23_P60479	DNAJA1	3301	3.29206	1.71899	76.3707	0.000135689	0.00103067
A_32_P24585	SH3PXD2B	285590	2.20433	1.14034	76.2848	0.000136113	0.00103179
A_23_P211445	LIMK2	3985	2.08995	1.06347	76.1213	0.000136923	0.00103465
A_23_P110896	SLC17A5	26503	2.02106	1.01511	76.105	0.000137004	0.00103465
A_23_P120545	C20orf75	164312	3.5847	1.84185	76.0629	0.000137214	0.00103554
A_23_P250607	PLS3	5358	2.07228	1.05122	75.7046	0.000139017	0.00104423
A_23_P64808	HOXC13	3229	2.20197	1.13879	75.6288	0.000139403	0.00104611
A_23_P310372	IFNK	56832	45.4326	5.50566	75.3871	0.000140642	0.00105361
A_23_P386268	C4orf26	152816	74.503	6.21923	75.2781	0.000141206	0.00105743
A_23_P31240	GAL3ST4	79690	2.13027	1.09104	75.2662	0.000141268	0.00105749
A_23_P164814	C19orf57	79173	2.32808	1.21914	75.1865	0.000141682	0.00105894
A_23_P1286	C10orf82	143379	5.41001	2.43563	74.7556	0.000143951	0.00106967
A_23_P134274	POP7	10248	2.07227	1.05121	74.3615	0.000146067	0.00108104
A_23_P23839	LGR6	59352	2.14615	1.10175	74.2003	0.000146946	0.00108468
A_23_P154801	TRPC4AP	26133	2.06036	1.04289	74.1306	0.000147328	0.00108627
A_23_P88819	MVP	9961	2.1838	1.12684	73.9054	0.00014857	0.00109379
A_23_P101960	ZFP36L2	678	2.28377	1.19142	73.8192	0.00014905	0.0010965
A_23_P393015	MYLC2PL	93408	2.84834	1.51012	73.7854	0.000149239	0.00109668
A_23_P204133	GALNT6	11226	2.80861	1.48986	73.7707	0.000149321	0.00109671
A_23_P156010	PCDHB12	56124	2.46372	1.30084	73.6997	0.000149718	0.00109744
A_23_P5103	PSG4	5672	3.10622	1.63516	73.676	0.000149851	0.00109746
A_23_P114903	HSPA6	3310	3.74551	1.90516	73.4021	0.0001514	0.00110632
A_23_P33022	POLR2L	5441	2.63388	1.39719	72.9184	0.000154187	0.00112084
A_23_P12884	GRK5	2869	2.34588	1.23013	72.9	0.000154294	0.0011212
A_32_P152237	LOC151878	151878	2.16689	1.11562	72.4876	0.000156727	0.00113636
A_32_P208076	ITGA2	3673	3.1666	1.66293	72.4428	0.000156995	0.00113746
A_23_P213678	PAM	5066	2.28041	1.18929	72.2668	0.000158051	0.001143
A_23_P67569	PRG2	79948	2.71547	1.4412	72.0646	0.000159276	0.00114993
A_32_P231617	TM4SF1	4071	3.27947	1.71346	72.0603	0.000159303	0.00114993
A_23_P502224	CYB5R3	1727	2.24362	1.16583	71.9773	0.000159809	0.00115274
A_24_P255786	LOC389976	389976	2.91545	1.54372	71.9378	0.000160051	0.00115364
A_23_P59210	CDKN1A	1026	2.2566	1.17415	71.5798	0.000162267	0.00116386
A_23_P67618	ZNF792	126375	2.28799	1.19408	71.4464	0.000163103	0.00116739
A_23_P204847	LCP1	3936	2.84031	1.50605	71.4366	0.000163165	0.00116739
A_23_P115407	GSTM1	2944	2.06221	1.04419	71.3108	0.000163959	0.00117063
A_23_P41455	TRPC3	7222	2.25708	1.17445	71.0982	0.000165313	0.00117943
A_24_P6903	DKFZp686D0972	345651	2.42475	1.27783	70.864	0.000166822	0.00118718
A_23_P102000	CXCR4	7852	6.221	2.63715	70.7105	0.000167821	0.00119256
A_23_P250951	SLC26A2	1836	3.98899	1.99603	70.5352	0.000168971	0.00119899
A_24_P50509	LOC647907	647907	3.22315	1.68847	70.5176	0.000169087	0.00119938
A_23_P29495	CTNNB1	1499	2.00157	1.00113	70.4978	0.000169218	0.00119988
A_24_P203315	CNIH2	254263	2.01237	1.00889	70.149	0.000171544	0.00120894
A_23_P304716	HES2	54626	2.8674	1.51974	69.9231	0.000173073	0.00121709
A_23_P410110	C10orf25	220979	2.23979	1.16336	69.8195	0.00017378	0.00121901
A_23_P214944	ALDH8A1	64577	2.98404	1.57727	69.5155	0.000175878	0.00123085
A_23_P27332	TCF4	6925	2.62316	1.3913	69.5112	0.000175908	0.00123085
A_23_P46149	GPR137B	7107	2.02135	1.01532	69.49	0.000176056	0.00123101
A_23_P157404	AP1S1	1174	2.31565	1.21142	69.3603	0.000176963	0.00123559
A_23_P73429	HCLS1	3059	2.24613	1.16744	69.1346	0.000178555	0.0012443
A_23_P208126	SERPINB5	5268	2.45745	1.29716	68.9672	0.000179749	0.00124882
A_24_P84880	LOC148709	148709	2.26662	1.18054	68.5131	0.000183042	0.00126488
A_23_P31073	MYB	4602	3.86394	1.95007	68.49	0.000183211	0.00126526
A_23_P208698	GYS1	2997	2.12416	1.08689	68.4668	0.000183382	0.00126599
A_24_P156113	EHD2	30846	2.13642	1.0952	68.3784	0.000184033	0.00126915
A_23_P118435	SUMO2	6613	2.04913	1.03501	68.2554	0.000184945	0.00127365
A_23_P129801	RAB40B	10966	2.20776	1.14258	68.0567	0.000186432	0.00128164
A_23_P77031	PTPN21	11099	2.69551	1.43056	67.7788	0.000188538	0.0012925
A_24_P248185	C12orf53	196500	2.37108	1.24554	67.6948	0.000189181	0.00129555
A_23_P24870	CD44	960	2.37454	1.24765	67.2803	0.000192397	0.00131249
A_23_P105197	CAPN5	726	2.13272	1.0927	67.1174	0.000193681	0.00131813
A_23_P316064	LGICZ1	353174	3.20487	1.68027	66.9982	0.000194627	0.00132183
A_24_P347566	TLN2	83660	10.4506	3.38551	66.9548	0.000194974	0.001322
A_23_P202484	ZNF503	84858	2.45194	1.29393	66.7085	0.000196954	0.00133112
A_23_P350005	FLJ25801	205860	8.88592	3.15152	66.6988	0.000197032	0.00133119
A_32_P91902	TSPAN14	81619	3.24128	1.69656	66.2387	0.000200807	0.0013488
A_23_P335452	C10orf56	219654	2.07604	1.05383	66.2151	0.000201003	0.00134965
A_23_P116614	ME3	10873	3.18445	1.67104	66.188	0.000201229	0.00135071
A_23_P216225	EGR3	1960	4.25417	2.08888	65.9548	0.000203185	0.00136103
A_23_P357207	C6orf117	112609	2.29408	1.19792	65.8818	0.000203802	0.00136331
A_23_P55544	CCBE1	147372	3.32584	1.73372	65.4162	0.0002078	0.00137877
A_24_P213494	PTPRE	5791	3.84642	1.94352	65.3276	0.000208572	0.0013825
A_24_P82106	MMP14	4323	2.94714	1.55931	65.1962	0.000209724	0.001388
A_23_P373521	HAND2	9464	2.78172	1.47598	65.1805	0.000209863	0.001388
A_24_P181583	OSBPL7	114881	2.71976	1.44348	65.0764	0.000210783	0.00139245
A_23_P361014	TSHZ3	57616	2.09372	1.06607	65.0597	0.000210931	0.00139295
A_23_P65307	SLITRK6	84189	2.41607	1.27266	65.0389	0.000211116	0.0013937
A_23_P52552	BAG3	9531	2.41571	1.27245	64.9663	0.000211762	0.00139703
A_24_P247175	LOC649003	649003	2.94039	1.55601	64.7073	0.00021409	0.00140719
A_32_P208403	GNG2	54331	4.779	2.25671	64.6208	0.000214875	0.00140957
A_24_P238744	LOC644936	644936	2.82691	1.49922	64.5286	0.000215716	0.00141361
A_23_P68106	TMSB10	9168	2.1739	1.12029	64.2815	0.000217991	0.00142661
A_23_P50146	CD33L3	284266	2.56339	1.35805	63.9607	0.000220994	0.00144194
A_24_P63522	HMGCS1	3157	6.11571	2.61252	63.6461	0.000223992	0.00145615
A_23_P1461	OPTN	10133	2.07539	1.05338	63.6388	0.000224063	0.00145615
A_24_P892494	LOC285548	285548	2.32439	1.21685	63.442	0.000225967	0.00146513
A_32_P161681	MXRA7	439921	2.12803	1.08952	63.4142	0.000226237	0.00146639
A_23_P63379	CA14	23632	2.21554	1.14766	63.3585	0.000226781	0.00146798
A_23_P142872	TCF7L1	83439	2.68611	1.42552	63.2324	0.000228019	0.00147259
A_23_P215900	SCARA3	51435	2.73702	1.45261	63.1976	0.000228362	0.00147432
A_23_P434919	RAB42	115273	2.95809	1.56467	63.0439	0.000229885	0.00148172
A_32_P61298	CDR1	1038	2.91758	1.54477	62.59	0.000234465	0.00150382
A_23_P110184	SC4MOL	6307	4.35585	2.12296	62.3655	0.000236776	0.00151568
A_24_P398147	NEBL	10529	3.72387	1.8968	62.3107	0.000237344	0.00151882
A_23_P25150	HOXC9	3225	2.04378	1.03124	62.2865	0.000237596	0.00151993
A_23_P169978	ZNF608	57507	2.17838	1.12326	62.2705	0.000237762	0.0015202
A_23_P313632	FUT8	2530	2.38102	1.25158	61.9245	0.000241404	0.00153777
A_23_P214678	CUTA	51596	2.4272	1.2793	61.8852	0.000241822	0.00153944
A_24_P647682	LOC442308	442308	2.19439	1.13382	61.8434	0.000242268	0.00154127
A_23_P366936	KRT6C	286887	2.23405	1.15966	61.6883	0.000243932	0.00155047
A_23_P121120	GPR87	53836	2.20212	1.13889	61.6521	0.000244323	0.00155139
A_23_P152125	MVD	4597	2.23872	1.16267	61.6464	0.000244385	0.00155139
A_32_P191441	C10orf90	118611	4.22255	2.07812	61.5532	0.000245395	0.00155512
A_24_P287129	HSPA8	3312	4.08637	2.03082	61.4139	0.000246915	0.00156223
A_23_P85893	C1orf85	112770	2.0836	1.05908	61.2032	0.000249238	0.00157099
A_23_P125809	ZCCHC12	170261	3.43152	1.77885	61.0327	0.000251139	0.00157745
A_23_P86283	LAPTM5	7805	4.45803	2.15641	60.7092	0.000254801	0.00159413
A_24_P684119	LOC402125	402125	3.71998	1.89529	60.608	0.000255961	0.00159884
A_24_P258633	TUBB3	10381	2.29718	1.19986	60.4553	0.000257725	0.00160832
A_24_P280873	LOC642443	642443	2.02461	1.01764	60.0846	0.000262075	0.00162822
A_23_P119778	SLC39A10	57181	7.11359	2.83058	59.936	0.000263847	0.00163612
A_32_P155776	FKSG30	440915	2.82063	1.49602	59.8828	0.000264485	0.00163955
A_24_P192485	TNFRSF11B	4982	6.40727	2.67971	59.4293	0.00027001	0.00166748
A_23_P20494	NDRG1	10397	2.11904	1.08341	59.3583	0.000270888	0.00167078
A_24_P288915	FLJ36492	284047	3.50985	1.81141	59.3166	0.000271406	0.00167242
A_23_P61371	TMEM173	340061	2.02629	1.01884	59.1032	0.000274077	0.00168575
A_23_P22027	INSIG1	3638	3.20186	1.67891	59.0958	0.000274171	0.00168575
A_23_P314760	PRKAG2	51422	2.08726	1.06161	58.9264	0.000276317	0.00169576
A_23_P31097	OSTM1	28962	2.12153	1.0851	58.8295	0.000277555	0.00170176
A_23_P434890	CARD10	29775	2.21622	1.1481	58.7899	0.000278064	0.00170328
A_24_P850172	LOC643386	643386	3.11176	1.63773	58.549	0.000281182	0.00171765
A_23_P135132	FRMD3	257019	3.46193	1.79158	58.3026	0.000284419	0.00173301
A_24_P263653	DOCK2	1794	15.9952	3.99956	58.2597	0.000284988	0.00173486
A_23_P82651	NPTX2	4885	2.4829	1.31203	58.2017	0.00028576	0.00173741
A_23_P114172	TBC1D8B	54885	2.08946	1.06313	58.1224	0.000286819	0.00174007
A_24_P267293	SARM1	23098	2.16289	1.11296	57.7954	0.000291243	0.00176125
A_24_P126731	LOC649843	649843	2.52714	1.3375	57.6906	0.000292681	0.00176744
A_23_P70127	TMED9	54732	2.17576	1.12152	57.5318	0.000294876	0.00177686
A_24_P376070	TNAP	445341	8.66065	3.11448	57.5168	0.000295085	0.00177758
A_24_P187626	LOC441783	441783	2.78791	1.47919	57.4394	0.000296165	0.00178189
A_23_P28434	VAMP8	8673	2.29629	1.1993	57.2825	0.000298369	0.0017895
A_23_P139547	TUBA1A	7846	2.41654	1.27294	57.2225	0.000299217	0.00179256
A_24_P220786	RGS12	6002	2.24418	1.16619	57.18	0.000299821	0.00179508
A_23_P157117	CREB5	9586	3.32656	1.73403	56.8023	0.000305253	0.00181873
A_23_P420692	PPFIA4	8497	3.10524	1.6347	56.7062	0.000306656	0.00182437
A_23_P114662	CRYZ	1429	2.08151	1.05763	56.5845	0.000308446	0.0018333
A_23_P39309	PSG9	5678	3.34623	1.74253	56.5769	0.000308558	0.00183341
A_23_P91910	PLSCR4	57088	2.13732	1.0958	56.3233	0.000312333	0.00184689
A_23_P48740	DIO2	1734	2.50444	1.32449	56.314	0.000312474	0.00184716
A_23_P31135	ACAT2	39	2.23449	1.15995	55.5933	0.000323553	0.00189609
A_32_P47754	SLC2A14	144195	2.79438	1.48253	55.3873	0.000326817	0.00190724
A_32_P183765	ERBB4	2066	2.3839	1.25332	55.3437	0.000327514	0.00191017
A_24_P75979	LOC402643	402643	2.12745	1.08912	55.2843	0.000328465	0.0019137
A_23_P53390	PTPRB	5787	4.32262	2.1119	55.1295	0.000330963	0.00192059
A_23_P50096	TYMS	7298	2.3437	1.22879	54.8727	0.000335164	0.00193968
A_23_P61810	BAIAP2	10458	2.08522	1.0602	54.864	0.000335308	0.00193968
A_23_P356731	FLJ31568	150244	2.30714	1.20611	54.7649	0.000336949	0.00194783
A_23_P46337	C1orf107	27042	2.08047	1.05691	54.7353	0.000337441	0.00194934
A_24_P182461	IGSF3	3321	2.27021	1.18283	54.5344	0.000340807	0.00196268
A_23_P142075	ACP5	54	2.84831	1.51011	54.473	0.000341847	0.00196745
A_23_P76364	CD9	928	2.46915	1.30401	54.399	0.000343104	0.00197006
A_23_P114597	SPRR2G	6706	4.08345	2.02979	54.2471	0.000345702	0.00198034
A_23_P372234	CA12	771	5.83866	2.54564	53.5482	0.000358005	0.0020358
A_23_P126613	AQP10	89872	2.24803	1.16866	53.3893	0.000360884	0.00204936
A_24_P62615	CAP1	10487	2.27913	1.18848	53.3314	0.00036194	0.00205417
A_23_P105803	FGF9	2254	5.28911	2.40302	52.9253	0.00036947	0.00208785
A_24_P942703	FLJ11903	653158	2.26844	1.1817	52.8294	0.000371278	0.00209565
A_32_P405703	KIAA1161	57462	2.54183	1.34587	52.5738	0.000376156	0.00211385
A_24_P48078	CYLD	1540	2.07686	1.05441	52.4418	0.000378709	0.00212415
A_23_P419714	BTBD11	121551	2.00144	1.00104	52.4161	0.000379209	0.00212635
A_24_P332314	FAM111B	374393	2.19539	1.13448	52.3319	0.000380852	0.00213312
A_23_P105957	ACTN1	87	2.8087	1.48991	52.1046	0.000385337	0.0021521
A_23_P35045	ARHGAP30	257106	2.92743	1.54964	51.8459	0.000390529	0.00217182
A_32_P10003	TUBA3D	113457	2.58736	1.37148	51.3323	0.000401115	0.00221375
A_23_P209799	MYO7B	4648	3.31665	1.72973	51.2945	0.000401909	0.00221654
A_24_P406693	P4HA1	5033	2.24271	1.16524	51.1248	0.0004055	0.00223042
A_24_P53778	ITLN2	142683	2.02019	1.01449	50.9854	0.000408483	0.00224054
A_24_P916496	PRKCA	5578	2.19776	1.13604	50.7207	0.000414227	0.00226382
A_23_P322395	ZSCAN1	284312	2.47994	1.31031	50.335	0.000422795	0.00230115
A_23_P364414	PCDHGA9	56107	2.21593	1.14791	50.2443	0.000424843	0.00230962
A_23_P24966	USP2	9099	3.01517	1.59224	49.7575	0.000436071	0.00234918
A_24_P216253	DLGAP4	22839	2.37546	1.24821	49.6927	0.000437595	0.00235545
A_24_P182858	LBH	81606	2.49152	1.31703	49.5245	0.000441585	0.00236912
A_24_P267523	COX6B2	125965	2.30185	1.20279	49.2995	0.000446999	0.00239294
A_23_P8452	LFNG	3955	3.28777	1.71711	48.7475	0.000460661	0.00244571
A_23_P83931	NET1	10276	2.73824	1.45325	48.665	0.000462753	0.00245358
A_23_P121064	PTX3	5806	5.5294	2.46712	48.5271	0.000466274	0.00246851
A_23_P128154	TUBA1C	84790	2.29397	1.19785	48.4667	0.000467827	0.00247473
A_23_P393620	TFPI2	7980	2.47286	1.30618	48.4437	0.000468422	0.00247521
A_23_P66787	ACLY	47	2.26435	1.1791	48.0333	0.000479182	0.00252306
A_24_P578445	LOC651099	651099	2.85207	1.51201	47.8276	0.000484702	0.00254138
A_23_P17914	PNPLA3	80339	3.38292	1.75827	47.7305	0.000487339	0.00255316
A_23_P164196	DLX4	1748	2.08507	1.0601	47.6981	0.000488222	0.0025571
A_24_P47182	VCL	7414	2.469	1.30393	47.2113	0.000501756	0.00261126
A_23_P203053	NCAM1	4684	4.74988	2.24789	47.0258	0.000507048	0.00262904
A_24_P33595	LOC442210	442210	2.17506	1.12106	46.8993	0.000510697	0.00264447
A_32_P208654	PIWIL2	55124	6.06208	2.59981	46.7143	0.0005161	0.00265981
A_23_P218770	RAC2	5880	2.40547	1.26632	46.5344	0.000521426	0.00267811
A_23_P107744	EDG8	53637	3.6028	1.84912	46.3919	0.0005257	0.00268909
A_23_P21644	HSD17B11	51170	2.00793	1.00571	46.3912	0.00052572	0.00268909
A_23_P24884	ST5	6764	2.12168	1.08521	46.1343	0.000533542	0.00271828
A_23_P315345	PIN4	5303	2.21661	1.14835	46.1246	0.00053384	0.00271909
A_24_P314477	TUBB2B	347733	3.36454	1.75041	46.1087	0.00053433	0.00272088
A_23_P15478	NTN1	9423	2.21475	1.14714	45.9898	0.000538008	0.00273677
A_23_P125717	NAP1L3	4675	5.52837	2.46685	45.7066	0.00054691	0.00277199
A_23_P202004	PRTFDC1	56952	3.736	1.90149	45.4847	0.000554026	0.00279938
A_23_P357284	GPR4	2828	5.65377	2.49921	45.442	0.000555409	0.00280246
A_24_P314681	hCG_1795091	728327	2.06332	1.04497	44.9461	0.000571817	0.00286517
A_23_P44264	EMX2	2018	3.86447	1.95027	44.9051	0.0005732	0.00286966
A_23_P120243	HOXD1	3231	2.21766	1.14904	44.6278	0.000582693	0.0029009
A_24_P418216	KRT8P14	347333	2.12859	1.0899	44.608	0.000583377	0.0029021
A_24_P508103	FLJ30428	150519	7.76991	2.9579	44.5445	0.000585582	0.00291159
A_23_P302018	TXK	7294	3.74628	1.90546	44.2607	0.000595578	0.0029471
A_23_P388190	DIDO1	11083	2.01354	1.00973	44.2443	0.000596164	0.00294908
A_23_P11922	FLJ21272	80100	2.09666	1.06809	44.0736	0.000602295	0.00297284
A_23_P87653	KRT6A	3853	2.14128	1.09847	44.0167	0.000604357	0.00298077
A_24_P207995	L1CAM	3897	8.04896	3.0088	43.655	0.000617694	0.00302979
A_23_P69863	PCDHB5	26167	2.12471	1.08727	43.0809	0.000639679	0.00310426
A_23_P204941	GJB2	2706	2.03968	1.02834	43.0026	0.000642759	0.00311608
A_23_P19020	SNCAIP	9627	2.00064	1.00046	42.697	0.000654971	0.0031535
A_23_P73501	SPANXD	64648	3.71945	1.89509	42.594	0.000659154	0.0031682
A_24_P172481	TRIM22	10346	2.61493	1.38677	42.5555	0.000660728	0.00317188
A_23_P26024	C15orf48	84419	2.64413	1.40279	41.9815	0.000684802	0.00325937
A_23_P341275	POP1	10940	2.52401	1.33572	41.8699	0.000689615	0.0032753
A_23_P77859	TMEM88	92162	2.2231	1.15257	41.5105	0.000705437	0.00332469
A_24_P804951	hCG_1815504	440132	3.08875	1.62702	41.4498	0.000708157	0.0033327
A_24_P224966	CLCNKB	1188	2.17705	1.12237	41.1478	0.000721901	0.00337875
A_23_P128230	NR4A1	3164	2.58533	1.37035	40.4374	0.000755665	0.00349358
A_23_P398566	NR4A3	8013	2.00359	1.00259	40.1469	0.000770082	0.00354588
A_23_P381332	ZNF480	147657	2.32472	1.21706	40.057	0.000774619	0.00356239
A_24_P27977	TRPM2	7226	3.23354	1.69312	39.9182	0.000781693	0.00358872
A_23_P341223	KLHL21	9903	2.32399	1.21661	39.9169	0.000781762	0.00358872
A_24_P339514	CYP2B6	1555	2.03475	1.02485	39.8948	0.000782894	0.00359307
A_23_P168567	GTF2I	2969	2.06894	1.04889	39.6849	0.000793784	0.00362693
A_23_P128147	TUBA1B	10376	2.02299	1.01649	39.5724	0.000799699	0.00364716
A_24_P66270	LYPLA2P1	653639	2.08601	1.06075	39.5375	0.00080155	0.00365221
A_23_P101655	ACTN4	81	2.21923	1.15006	39.2009	0.000819666	0.00371319
A_23_P132730	SLC22A14	9389	2.07268	1.0515	39.1956	0.000819955	0.00371365
A_23_P99226	SIRT4	23409	2.23698	1.16155	39.0678	0.000826985	0.00373686
A_23_P170037	MID1	4281	2.12765	1.08926	38.5629	0.000855548	0.00384555
A_24_P56310	TNFRSF19	55504	3.13266	1.64739	38.4302	0.000863274	0.00386877
A_32_P52609	LPIN1	23175	2.19239	1.1325	38.2278	0.00087524	0.00390633
A_23_P108170	PSG6	5675	5.62594	2.49209	38.0405	0.000886506	0.00394853
A_23_P83045	VCP	7415	2.21031	1.14425	37.9744	0.000890532	0.00396286
A_24_P123385	MAP1B	4131	3.88196	1.95679	37.9233	0.000893658	0.00397406
A_23_P54283	EID1	23741	2.05196	1.037	37.6212	0.000912452	0.00403569
A_24_P843309	LOC222103	222103	2.94971	1.56057	37.0182	0.00095158	0.00416462
A_23_P41599	PCDHB8	56128	2.40251	1.26454	36.7934	0.000966744	0.00420566
A_23_P127054	PANK1	53354	2.77889	1.47451	36.6033	0.000979817	0.00424934
A_24_P276490	LYPLA2	11313	2.11831	1.08291	36.3469	0.000997831	0.0042999
A_23_P303833	SCN4B	6330	2.32237	1.2156	36.2208	0.00100685	0.00432829
A_32_P152195	STAC2	342667	2.08816	1.06223	35.9603	0.00102584	0.0043974
A_23_P217755	SHROOM2	357	2.20393	1.14008	35.8729	0.00103231	0.00441936
A_23_P71810	BAAT	570	2.01896	1.01361	35.3272	0.00107402	0.00456554
A_24_P792748	KRT8P17	392479	2.47764	1.30897	35.0249	0.0010981	0.00464828
A_23_P407695	C1orf179	338094	2.5401	1.34489	34.8997	0.00110828	0.00467724
A_23_P123448	C8orf57	84257	2.26338	1.17848	34.4935	0.00114221	0.00479237
A_23_P126803	ARPC5	10092	2.08791	1.06206	34.1931	0.0011682	0.00487973
A_23_P209347	ANKRD44	91526	2.39161	1.25798	34.0499	0.00118087	0.0049201
A_23_P118042	LRRC36	55282	2.51941	1.33309	33.9211	0.00119242	0.00495808
A_23_P167812	RBM24	221662	2.40171	1.26406	33.896	0.00119469	0.00496291
A_24_P289260	DACT2	168002	7.32295	2.87243	33.7542	0.00120762	0.00500285
A_24_P84984	TTC3	7267	2.39656	1.26097	33.392	0.0012415	0.00511299
A_24_P408736	GALNT5	11227	4.12153	2.04318	33.3743	0.00124319	0.00511886
A_23_P205370	ASB2	51676	5.34865	2.41918	33.2383	0.00125627	0.00515954
A_23_P379475	DHCR24	1718	2.06494	1.0461	33.139	0.00126593	0.00518726
A_23_P111888	CTHRC1	115908	2.74514	1.45688	33.0459	0.00127508	0.00521706
A_23_P404494	IL7R	3575	2.56434	1.35859	32.7528	0.00130447	0.00530336
A_24_P497464	FLJ37644	400618	2.71131	1.43899	32.5921	0.00132097	0.00535151
A_23_P144123	SLC22A13	9390	2.16456	1.11407	32.5864	0.00132157	0.00535283
A_24_P400507	C3orf64	285203	2.20242	1.13909	32.3862	0.00134252	0.00541537
A_23_P76774	GSC	145258	2.56382	1.3583	32.3765	0.00134355	0.00541838
A_32_P776863	FLJ40172	285051	2.6413	1.40125	32.0745	0.00137606	0.00552216
A_24_P307046	LOC651154	651154	2.15748	1.10934	31.7324	0.00141417	0.00563714
A_23_P215048	KIAA0408	9729	2.86918	1.52064	31.4731	0.001444	0.00572928
A_23_P164943	GPR77	27202	2.34764	1.23121	31.4272	0.00144937	0.00574477
A_23_P22682	ARMCX1	51309	2.92174	1.54683	31.3005	0.00146433	0.00578653
A_32_P3476	RPRML	388394	2.69449	1.43001	30.8372	0.00152082	0.00596411
A_24_P131066	IGSF2	9398	3.30893	1.72637	30.8239	0.00152249	0.0059659
A_23_P328022	SLC5A10	125206	2.19936	1.13708	30.7899	0.00152675	0.00597862
A_23_P102058	MATN3	4148	4.62986	2.21097	30.5179	0.00156147	0.00608944
A_23_P105592	MVK	4598	2.20525	1.14094	30.5102	0.00156247	0.00609094
A_24_P383450	IER5L	389792	2.3395	1.2262	30.4729	0.00156731	0.00609889
A_32_P55241	TMEM46	387914	3.13804	1.64987	30.4096	0.00157558	0.00612259
A_23_P30495	HMGCR	3156	2.69888	1.43236	30.405	0.00157619	0.00612312
A_23_P8640	GPR30	2852	2.81166	1.49142	29.9825	0.00163295	0.0062845
A_23_P369994	DCLK1	9201	2.60043	1.37875	29.8145	0.00165628	0.00635561
A_24_P40551	BEXL1	56271	2.29086	1.19589	29.276	0.00173415	0.00658996
A_23_P159839	C1GALT1C1	29071	2.49268	1.3177	29.1845	0.00174786	0.00662988
A_23_P125265	KPNA2	3838	2.11454	1.08034	28.8126	0.00180514	0.00681487
A_23_P62115	TIMP1	7076	2.34885	1.23196	28.7901	0.00180867	0.00682431
A_24_P353208	SIRPG	55423	2.04331	1.03091	28.6394	0.00183266	0.00689886
A_24_P170067	LOC389992	389992	2.43552	1.28423	28.5096	0.00185367	0.00696197
A_24_P940517	PCYOX1	51449	2.07686	1.0544	28.4957	0.00185593	0.00696772
A_23_P7397	PCDHB10	56126	2.63651	1.39863	28.0881	0.00192413	0.00716336
A_32_P21255	SLC30A4	7782	2.27243	1.18424	27.943	0.00194922	0.0072349
A_23_P15876	ALPK2	115701	3.70739	1.89041	27.4814	0.002032	0.00747989
A_24_P160491	MGC52498	348378	4.49862	2.16948	27.3514	0.00205615	0.00754671
A_24_P353638	SLAMF7	57823	3.07698	1.62151	27.3232	0.00206144	0.00756273
A_23_P159688	TBC1D25	4943	2.21985	1.15046	26.9902	0.00212533	0.00774643
A_23_P307382	SLC32A1	140679	3.73096	1.89955	26.9387	0.00213546	0.00777035
A_23_P97749	DHX9	1660	2.2647	1.17932	26.8962	0.00214385	0.00778934
A_24_P50368	BRCC2	414899	2.02841	1.02035	26.8689	0.00214927	0.00780757
A_23_P103672	NES	10763	2.25698	1.17439	26.6649	0.00219035	0.00792744
A_23_P47565	LDHA	3939	2.02941	1.02106	26.4166	0.00224177	0.00806298
A_32_P887687	LOC400756	400756	4.83397	2.27321	26.1001	0.00230968	0.00824826
A_23_P101707	M6PRBP1	10226	2.25575	1.1736	26.0421	0.00232244	0.00828928
A_24_P46093	SLC6A6	6533	2.34282	1.22825	25.9572	0.00234126	0.00834585
A_32_P494790	LOC649061	649061	2.8772	1.52467	25.9513	0.00234256	0.00834593
A_24_P296568	CBX1	10951	2.81176	1.49148	25.7524	0.00238751	0.00846306
A_24_P344961	AMOT	154796	2.1843	1.12717	25.2938	0.00249564	0.00874052
A_23_P433798	PODNL1	79883	2.33527	1.22359	25.1799	0.0025235	0.00881451
A_23_P365614	NOTCH4	4855	2.52066	1.3338	24.9833	0.0025726	0.00895888
A_23_P76749	GALNTL1	57452	4.37117	2.12802	24.6148	0.00266811	0.0092195
A_23_P71319	FDFT1	2222	2.49078	1.3166	24.4593	0.00270986	0.00932762
A_24_P185421	FLJ10781	55228	2.03834	1.0274	24.4245	0.00271931	0.00935852
A_23_P379200	FMNL3	91010	2.96618	1.56861	23.9895	0.0028414	0.00968691
A_24_P298587	C8ORFK29	340393	2.16604	1.11506	23.8423	0.00288436	0.00978747
A_23_P18798	PCDHB9	56127	2.99119	1.58072	23.8167	0.00289192	0.00980464
A_23_P169017	DEFB103A	55894	3.44486	1.78445	23.7975	0.0028976	0.0098171
A_23_P98580	FADS2	9415	2.23481	1.16015	23.7212	0.00292038	0.00988653
A_23_P209625	CYP1B1	1545	0.0275027	-5.18428	4185.44	1.20588e-09	5.65616e-06
A_23_P106906	PPL	5493	0.0270365	-5.20895	2333.34	6.74812e-09	7.02028e-06
A_23_P317591	SEMA3A	10371	0.0511641	-4.28872	2003.93	1.05643e-08	8.29088e-06
A_23_P35412	IFIT3	3437	0.0976919	-3.35562	1709.77	1.68579e-08	9.01952e-06
A_23_P115167	LRRC8B	23507	0.110933	-3.17224	1702.19	1.70799e-08	9.01952e-06
A_23_P126103	CTH	1491	0.109664	-3.18884	1663.17	1.82863e-08	9.01952e-06
A_23_P41344	EREG	2069	0.0492	-4.3452	1434.85	2.82366e-08	1.04529e-05
A_23_P360316	FUT3	2525	0.15706	-2.67061	1391.38	3.09112e-08	1.083e-05
A_23_P31810	CEBPD	1052	0.125433	-2.99501	1294.51	3.82185e-08	1.16454e-05
A_23_P214267	GPR110	266977	0.0526453	-4.24755	1274.16	4.00417e-08	1.19033e-05
A_23_P161439	C10orf116	10974	0.0543712	-4.20101	1209.99	4.6611e-08	1.28412e-05
A_23_P98350	BIRC3	330	0.0997797	-3.32511	1097.68	6.20621e-08	1.50539e-05
A_23_P5903	SLCO4A1	28231	0.0517232	-4.27305	1097.15	6.21492e-08	1.50539e-05
A_23_P139786	OASL	8638	0.0437491	-4.5146	1053	7.01202e-08	1.52449e-05
A_23_P42882	CAMK2B	816	0.0242211	-5.36759	1050.26	7.06605e-08	1.52449e-05
A_23_P78248	KRT23	25984	0.0817582	-3.61249	1032.81	7.4224e-08	1.52449e-05
A_23_P85209	IL13RA2	3598	0.032148	-4.95913	1015.07	7.80989e-08	1.52449e-05
A_23_P64721	GPR109B	8843	0.0466471	-4.42207	1009.32	7.94123e-08	1.52449e-05
A_23_P212159	NUP210	23225	0.0988261	-3.33896	1001.27	8.13024e-08	1.52449e-05
A_23_P60130	MAL2	114569	0.0727898	-3.78012	998.517	8.19633e-08	1.52449e-05
A_32_P171061	ASCL2	430	0.146342	-2.77258	989.074	8.42827e-08	1.53243e-05
A_32_P214665	PCP4L1	654790	0.141402	-2.82212	988.12	8.4522e-08	1.53243e-05
A_24_P365515	FOXA2	3170	0.107464	-3.21807	982.193	8.60285e-08	1.53243e-05
A_23_P138680	IL15RA	3601	0.177888	-2.49096	981.502	8.62066e-08	1.53243e-05
A_23_P65618	TGM1	7051	0.0497538	-4.32905	935.633	9.9214e-08	1.72264e-05
A_23_P49499	ST6GALNAC2	10610	0.157946	-2.6625	888.439	1.15493e-07	1.9497e-05
A_23_P10182	ACOX2	8309	0.13771	-2.8603	862.344	1.26053e-07	2.0107e-05
A_23_P52266	IFIT1	3434	0.0539478	-4.21229	859.161	1.27428e-07	2.01625e-05
A_23_P110386	FLJ11850	64752	0.24258	-2.04346	844.464	1.34046e-07	2.05468e-05
A_23_P125505	PPEF1	5475	0.0731393	-3.77321	831.266	1.40387e-07	2.07136e-05
A_23_P110686	STC2	8614	0.171531	-2.54346	807.201	1.53022e-07	2.1445e-05
A_32_P165477	SLC7A11	23657	0.158306	-2.65922	797.502	1.58546e-07	2.20449e-05
A_23_P24004	IFIT2	3433	0.0366222	-4.77114	789.334	1.63406e-07	2.21105e-05
A_23_P207507	ABCC3	8714	0.122045	-3.03451	784.733	1.66232e-07	2.22418e-05
A_23_P20814	DDX58	23586	0.117835	-3.08516	769.115	1.76327e-07	2.29256e-05
A_23_P119943	IGFBP2	3485	0.11798	-3.08338	767.481	1.7743e-07	2.29256e-05
A_32_P154911	PRR15	222171	0.0620291	-4.01091	767.185	1.77631e-07	2.29256e-05
A_24_P900555	LOC652810	652810	0.172321	-2.53683	765.504	1.78777e-07	2.29256e-05
A_23_P135548	DPYD	1806	0.237503	-2.07398	738.905	1.9831e-07	2.4306e-05
A_24_P135748	GRTP1	79774	0.247576	-2.01406	737.392	1.99505e-07	2.4306e-05
A_23_P31921	ASS1	445	0.189316	-2.40113	730.163	2.05351e-07	2.4306e-05
A_23_P145514	IL20RA	53832	0.0667276	-3.90557	723.443	2.10993e-07	2.44951e-05
A_23_P252981	ACE2	59272	0.0999452	-3.32272	719.928	2.14026e-07	2.45143e-05
A_23_P3849	TRAP1	10131	0.216571	-2.20709	718.015	2.15702e-07	2.45143e-05
A_24_P260134	NMNAT3	349565	0.0709531	-3.81699	717.35	2.16288e-07	2.45143e-05
A_32_P54553	USP41	373856	0.217979	-2.19774	674.378	2.59208e-07	2.71961e-05
A_23_P71946	BSPRY	54836	0.0753264	-3.7307	669.906	2.6431e-07	2.72935e-05
A_23_P423480	TYSND1	219743	0.274952	-1.86275	662.081	2.73566e-07	2.78673e-05
A_24_P140608	HBEGF	1839	0.194491	-2.36222	657.402	2.79309e-07	2.79714e-05
A_24_P33982	C17orf60	284021	0.245328	-2.02722	656.075	2.80966e-07	2.79714e-05
A_23_P154358	PROM2	150696	0.101678	-3.29792	655.052	2.82254e-07	2.79714e-05
A_23_P163361	RLBP1	6017	0.0130341	-6.26156	653.906	2.83706e-07	2.79714e-05
A_23_P163402	CYP1A1	1543	0.191076	-2.38778	648.675	2.90458e-07	2.83182e-05
A_24_P589266	SH3MD4	344558	0.130582	-2.93697	647.221	2.92374e-07	2.83182e-05
A_23_P49816	CENTA2	55803	0.143884	-2.79702	645.694	2.94403e-07	2.83182e-05
A_23_P148047	PTGER4	5734	0.077907	-3.6821	634.965	3.0921e-07	2.93077e-05
A_23_P80048	FER1L4	80307	0.220298	-2.18247	633.804	3.10872e-07	2.93236e-05
A_23_P250353	HERC6	55008	0.0685346	-3.86702	631.097	3.14792e-07	2.95513e-05
A_23_P110196	HERC5	51191	0.0462334	-4.43492	620.427	3.30907e-07	3.026e-05
A_23_P93032	ZBED3	84327	0.21843	-2.19476	619.987	3.31595e-07	3.026e-05
A_24_P273647	LOC146439	146439	0.102993	-3.27938	614.035	3.41094e-07	3.0351e-05
A_23_P398854	DOK7	285489	0.181488	-2.46205	612.61	3.43421e-07	3.0351e-05
A_23_P202810	OVOL1	5017	0.0879108	-3.50782	611.045	3.46003e-07	3.04421e-05
A_23_P104188	ELF3	1999	0.112129	-3.15677	606.872	3.53015e-07	3.09123e-05
A_24_P20327	KLF15	28999	0.0871174	-3.5209	600.628	3.63865e-07	3.15886e-05
A_23_P114740	CFHR1	3078	0.149763	-2.73924	598.561	3.67554e-07	3.17683e-05
A_23_P215566	AHR	196	0.157578	-2.66586	595.51	3.73093e-07	3.19597e-05
A_24_P19884	ZBTB7B	51043	0.237088	-2.07651	586.901	3.89336e-07	3.23989e-05
A_24_P64344	BLNK	29760	0.0840187	-3.57315	583.111	3.96788e-07	3.271e-05
A_32_P131143	CECR4	27441	0.23487	-2.09006	580.332	4.02375e-07	3.28942e-05
A_24_P178444	LOC341230	341230	0.192276	-2.37875	569.132	4.25984e-07	3.43673e-05
A_23_P137035	PIR	8544	0.215309	-2.21552	562.87	4.39997e-07	3.52357e-05
A_23_P21134	DDIT3	1649	0.159188	-2.6512	549.965	4.70883e-07	3.69549e-05
A_23_P38346	LGP2	79132	0.0513524	-4.28342	547.922	4.76037e-07	3.69662e-05
A_23_P337800	IL29	282618	0.0309324	-5.01474	543.423	4.87654e-07	3.76684e-05
A_24_P12435	NCOA7	135112	0.203205	-2.29899	538.45	5.00941e-07	3.81101e-05
A_23_P254081	LIAS	11019	0.322913	-1.63078	531.438	5.20515e-07	3.84245e-05
A_23_P52336	UNC5B	219699	0.171271	-2.54564	530.588	5.22955e-07	3.84284e-05
A_24_P13390	TMEM118	84900	0.225947	-2.14594	526.972	5.33517e-07	3.86792e-05
A_23_P69810	MAG1	84803	0.330362	-1.59788	526.365	5.35319e-07	3.86792e-05
A_32_P140475	KIAA1377	57562	0.216753	-2.20588	525.995	5.36418e-07	3.86792e-05
A_23_P145370	C6orf107	54887	0.143521	-2.80067	525.4	5.38196e-07	3.86792e-05
A_23_P68155	IFIH1	64135	0.0794081	-3.65457	524.284	5.41554e-07	3.87784e-05
A_23_P76538	TESC	54997	0.238271	-2.06932	520.992	5.51617e-07	3.90712e-05
A_23_P94902	KCTD8	386617	0.132373	-2.91732	514.066	5.73622e-07	3.99839e-05
A_23_P254353	NOXA1	10811	0.114661	-3.12456	510.322	5.86012e-07	4.04464e-05
A_23_P214080	EGR1	1958	0.14909	-2.74574	509.872	5.87524e-07	4.04464e-05
A_23_P91230	SLPI	6590	0.0877207	-3.51094	506.212	6.00023e-07	4.09747e-05
A_23_P41470	FLJ20035	55601	0.091033	-3.45747	505.797	6.01464e-07	4.09747e-05
A_23_P160167	TSPAN1	10103	0.166165	-2.58931	503.265	6.1035e-07	4.1e-05
A_23_P131074	THEG	51298	0.140757	-2.82872	496.407	6.35314e-07	4.12484e-05
A_23_P126159	HPCA	3208	0.264494	-1.91869	495.953	6.37017e-07	4.12484e-05
A_23_P104804	ZBTB16	7704	0.126968	-2.97747	492.285	6.50982e-07	4.2014e-05
A_23_P16523	GDF15	9518	0.14256	-2.81036	487.867	6.68355e-07	4.28303e-05
A_23_P1962	RARRES3	5920	0.0733335	-3.76938	485.067	6.7969e-07	4.30992e-05
A_23_P124905	NPTX1	4884	0.16785	-2.57475	483.687	6.85369e-07	4.30992e-05
A_23_P60599	UGT1A6	54578	0.0905719	-3.46479	480.656	6.98069e-07	4.34982e-05
A_32_P46214	SLC9A9	285195	0.272409	-1.87616	480.635	6.98159e-07	4.34982e-05
A_23_P117992	ATP2C2	9914	0.283563	-1.81826	476.839	7.14515e-07	4.4061e-05
A_23_P397910	CBLC	23624	0.341415	-1.5504	475.072	7.22306e-07	4.42371e-05
A_23_P94819	RPH3AL	9501	0.291295	-1.77945	472.401	7.34296e-07	4.42857e-05
A_23_P127824	TNNT3	7140	0.192268	-2.37881	471.996	7.36139e-07	4.42857e-05
A_24_P408047	PLEKHA4	57664	0.139149	-2.8453	471.178	7.39876e-07	4.42857e-05
A_23_P104318	DDIT4	54541	0.14843	-2.75214	470.583	7.42609e-07	4.42857e-05
A_23_P23048	S100A9	6280	0.0646667	-3.95083	467.1	7.58895e-07	4.48479e-05
A_23_P107597	ATP8B1	5205	0.191436	-2.38506	465.898	7.64625e-07	4.50509e-05
A_23_P335920	RPS6KA2	6196	0.226794	-2.14054	461.561	7.85792e-07	4.54867e-05
A_23_P86470	CH25H	9023	0.0162915	-5.93973	458.708	8.00147e-07	4.58428e-05
A_23_P5831	HPCAL1	3241	0.306411	-1.70646	457.32	8.07255e-07	4.59082e-05
A_23_P161428	ANKRD22	118932	0.0084803	-6.88167	456.388	8.1208e-07	4.59165e-05
A_23_P207999	PMAIP1	5366	0.184371	-2.43932	454.673	8.21051e-07	4.60258e-05
A_23_P103617	ANXA9	8416	0.131974	-2.92167	451.823	8.36262e-07	4.648e-05
A_23_P58266	S100P	6286	0.0128587	-6.28112	449.69	8.47893e-07	4.67722e-05
A_23_P358709	AHRR	57491	0.186675	-2.4214	445.847	8.69397e-07	4.77803e-05
A_23_P135722	BTC	685	0.0864072	-3.5327	442.319	8.8979e-07	4.83288e-05
A_24_P196592	MMP28	79148	0.191414	-2.38523	441.516	8.94522e-07	4.83288e-05
A_24_P649388	C21orf63	59271	0.175625	-2.50943	440.747	8.99083e-07	4.83288e-05
A_23_P153372	HSH2D	84941	0.120136	-3.05726	438.861	9.10403e-07	4.86721e-05
A_23_P502336	EMR2	30817	0.154129	-2.69779	437.25	9.20225e-07	4.8929e-05
A_23_P101407	C3	718	0.340542	-1.55409	435.402	9.31666e-07	4.94035e-05
A_32_P110016	LOC730704	730704	0.164259	-2.60595	431.097	9.59069e-07	5.04629e-05
A_23_P39465	BST2	684	0.0907926	-3.46128	431.052	9.59362e-07	5.04629e-05
A_32_P63562	MIG7	723788	0.265521	-1.9131	430.287	9.64343e-07	5.05893e-05
A_23_P1492	AVPI1	60370	0.249904	-2.00056	426.302	9.90878e-07	5.17049e-05
A_23_P99741	CDKL1	8814	0.292424	-1.77387	423.308	1.01146e-06	5.24974e-05
A_24_P326739	GLS2	27165	0.239489	-2.06197	422.665	1.01595e-06	5.24974e-05
A_23_P43763	PLLP	51090	0.309309	-1.69288	422.245	1.0189e-06	5.24974e-05
A_23_P204937	C13orf15	28984	0.219822	-2.18559	421.754	1.02237e-06	5.24974e-05
A_23_P136504	SLC25A21	89874	0.270618	-1.88567	418.01	1.0493e-06	5.2525e-05
A_23_P161563	RAB38	23682	0.285697	-1.80744	417.794	1.05088e-06	5.2525e-05
A_23_P100220	RBM35B	80004	0.277065	-1.85171	417.627	1.05211e-06	5.2525e-05
A_23_P75299	LHPP	64077	0.207514	-2.26872	416.94	1.05717e-06	5.2644e-05
A_24_P48204	SECTM1	6398	0.317101	-1.65698	415.544	1.06757e-06	5.28021e-05
A_24_P52697	H19	283120	0.0152131	-6.03854	415.096	1.07092e-06	5.28021e-05
A_23_P408955	E2F2	1870	0.30371	-1.71923	413.495	1.08306e-06	5.29103e-05
A_23_P14986	HSD11B2	3291	0.246088	-2.02275	409.584	1.11349e-06	5.39426e-05
A_23_P134734	FLJ20366	55638	0.194692	-2.36074	407.284	1.13192e-06	5.45659e-05
A_23_P360329	AIM1L	55057	0.247984	-2.01168	406.932	1.13478e-06	5.45694e-05
A_23_P36129	DAK	26007	0.312736	-1.67698	400.709	1.18691e-06	5.67959e-05
A_23_P41804	NKD2	85409	0.303736	-1.71911	399.462	1.19774e-06	5.6892e-05
A_24_P785293	SNHG1	23642	0.255643	-1.9678	398.532	1.20591e-06	5.70012e-05
A_32_P37360	LACE1	246269	0.359451	-1.47613	397.901	1.21149e-06	5.70012e-05
A_23_P429461	FUK	197258	0.385608	-1.37479	396.221	1.22653e-06	5.7433e-05
A_23_P331235	C5orf38	153571	0.247575	-2.01406	390.732	1.27741e-06	5.91106e-05
A_23_P11984	SLC6A9	6536	0.238651	-2.06703	387.645	1.30727e-06	5.99268e-05
A_23_P61398	PIM3	415116	0.262639	-1.92885	384.867	1.33496e-06	6.08676e-05
A_23_P353125	FSIP1	161835	0.0951001	-3.39441	383.139	1.35257e-06	6.1178e-05
A_23_P147397	DYNC2H1	79659	0.324866	-1.62209	382.466	1.35951e-06	6.1178e-05
A_23_P67042	MOCOS	55034	0.258438	-1.95211	380.521	1.37986e-06	6.181e-05
A_23_P145865	CENTA1	11033	0.163896	-2.60914	376.459	1.42366e-06	6.33385e-05
A_32_P170454	LOC283454	283454	0.0186659	-5.74345	374.408	1.44649e-06	6.35788e-05
A_24_P295010	SERPINB9	5272	0.243789	-2.03629	374.288	1.44785e-06	6.35788e-05
A_24_P694738	LOC388796	388796	0.32778	-1.6092	374.188	1.44898e-06	6.35788e-05
A_32_P44394	AIM2	9447	0.124134	-3.01003	373.942	1.45175e-06	6.35788e-05
A_23_P136724	LOC344887	344887	0.21784	-2.19866	371.844	1.47573e-06	6.43247e-05
A_23_P75038	DCLRE1A	9937	0.383107	-1.38418	370.381	1.49276e-06	6.46534e-05
A_32_P21474	IRAK1BP1	134728	0.289601	-1.78786	363.062	1.58207e-06	6.70417e-05
A_23_P334727	NRG4	145957	0.294253	-1.76487	361.305	1.60457e-06	6.77027e-05
A_23_P213508	PCSK1	5122	0.285298	-1.80946	360.033	1.62112e-06	6.82541e-05
A_23_P356494	SPINK5	11005	0.0435318	-4.52179	358.619	1.6398e-06	6.85491e-05
A_23_P31407	AGR2	10551	0.103818	-3.26787	357.547	1.65415e-06	6.86034e-05
A_23_P29237	APOL3	80833	0.0688223	-3.86098	356.979	1.66181e-06	6.86416e-05
A_23_P154488	PNPT1	87178	0.315966	-1.66216	352.887	1.71851e-06	7.02441e-05
A_23_P145694	ASNS	440	0.331889	-1.59123	352.037	1.73061e-06	7.02984e-05
A_23_P73420	NIBP	83696	0.245662	-2.02525	351.469	1.73877e-06	7.02984e-05
A_23_P29684	VILL	50853	0.0192918	-5.69587	351.381	1.74003e-06	7.02984e-05
A_32_P219620	EYA4	2070	0.383106	-1.38418	351.043	1.74492e-06	7.02984e-05
A_23_P144476	SPRY1	10252	0.0386767	-4.69239	350.151	1.75788e-06	7.04237e-05
A_23_P165372	GALNT13	114805	0.271046	-1.88339	350.088	1.7588e-06	7.04237e-05
A_23_P23639	MCOLN2	255231	0.197573	-2.33954	348.795	1.77783e-06	7.08964e-05
A_23_P152838	CCL5	6352	0.020498	-5.60837	348.195	1.78675e-06	7.09998e-05
A_23_P382607	WNT4	54361	0.277464	-1.84963	348.135	1.78766e-06	7.09998e-05
A_23_P353704	RP5-1022P6.2	56261	0.275912	-1.85772	347.154	1.80239e-06	7.14403e-05
A_24_P35228	GRHL2	79977	0.234324	-2.09342	344.717	1.83971e-06	7.24802e-05
A_23_P149259	TMEM79	84283	0.269069	-1.89395	344.024	1.85051e-06	7.2554e-05
A_23_P372988	MGC24975	163154	0.396373	-1.33507	343.799	1.85403e-06	7.2554e-05
A_23_P391607	ARRDC1	92714	0.355738	-1.49112	343.65	1.85638e-06	7.2554e-05
A_23_P301051	PAIP2B	400961	0.313524	-1.67335	342.615	1.87273e-06	7.29026e-05
A_24_P91780	ADM2	79924	0.146028	-2.77569	342.337	1.87715e-06	7.29302e-05
A_23_P423074	KIAA0888	26049	0.304137	-1.71721	341.385	1.89241e-06	7.33778e-05
A_23_P111206	FKBP5	2289	0.2676	-1.90185	340.204	1.91159e-06	7.35678e-05
A_23_P209320	PER2	8864	0.285932	-1.80626	340.183	1.91193e-06	7.35678e-05
A_23_P14863	CHAC1	79094	0.227111	-2.13853	340.137	1.91267e-06	7.35678e-05
A_32_P42946	C1orf210	149466	0.265215	-1.91477	339.702	1.91981e-06	7.35678e-05
A_23_P259611	TXNDC3	51314	0.120357	-3.05461	337.219	1.96121e-06	7.44366e-05
A_23_P9894	PRMT3	10196	0.369688	-1.43562	336.98	1.96525e-06	7.44366e-05
A_23_P166797	RTP4	64108	0.173196	-2.52953	336.609	1.97156e-06	7.45318e-05
A_23_P91850	IL20RB	53833	0.351804	-1.50716	335.403	1.99224e-06	7.51687e-05
A_24_P76018	LOC646450	646450	0.253385	-1.9806	334.175	2.01359e-06	7.56833e-05
A_23_P257003	PCSK5	5125	0.291254	-1.77965	333.378	2.02763e-06	7.59199e-05
A_23_P164011	SOX15	6665	0.376535	-1.40915	329.563	2.09661e-06	7.74849e-05
A_23_P72127	KIAA1446	57596	0.29083	-1.78175	329.325	2.10102e-06	7.74849e-05
A_23_P415511	C2orf15	150590	0.273807	-1.86877	325.927	2.16533e-06	7.85024e-05
A_23_P3302	MNS1	55329	0.285622	-1.80782	325.344	2.17662e-06	7.85024e-05
A_23_P85742	CREG1	8804	0.253361	-1.98073	322.528	2.23229e-06	7.96435e-05
A_23_P400459	RG9MTD3	158234	0.354263	-1.49711	319.218	2.30023e-06	8.16726e-05
A_32_P92171	LOC388564	388564	0.343531	-1.54149	319.041	2.30392e-06	8.16726e-05
A_23_P259692	PSAT1	29968	0.37723	-1.40648	318.202	2.32162e-06	8.19249e-05
A_23_P73632	NR0B1	190	0.0783397	-3.67411	316.1	2.36675e-06	8.29847e-05
A_24_P6083	C22orf16	400916	0.298211	-1.7456	315.411	2.3818e-06	8.31799e-05
A_32_P176911	C14orf72	145200	0.211101	-2.244	314.739	2.39661e-06	8.32238e-05
A_23_P7941	MRPL2	51069	0.402508	-1.31291	313.84	2.4166e-06	8.37697e-05
A_23_P128060	ZNF26	7574	0.382195	-1.38762	313.137	2.43239e-06	8.40203e-05
A_23_P4662	BCL3	602	0.372362	-1.42522	312.305	2.45125e-06	8.43745e-05
A_24_P49190	C17orf58	284018	0.371313	-1.42929	311.168	2.47736e-06	8.4975e-05
A_23_P51126	IL1RL1	9173	0.157359	-2.66787	310.097	2.5023e-06	8.543e-05
A_24_P298224	NAP5	344148	0.0708134	-3.81983	308.244	2.54623e-06	8.61018e-05
A_23_P145053	TUBE1	51175	0.150099	-2.73602	307.916	2.55409e-06	8.61018e-05
A_24_P148261	TGFB2	7042	0.200479	-2.31848	307.25	2.5702e-06	8.6341e-05
A_24_P181672	B3GNTL1	146712	0.382611	-1.38605	300.895	2.73097e-06	8.88583e-05
A_23_P379550	YARS	8565	0.42578	-1.23182	297.585	2.82007e-06	9.07046e-05
A_23_P47955	OAS3	4940	0.190021	-2.39577	296.049	2.86275e-06	9.14169e-05
A_23_P31945	IL33	90865	0.0543859	-4.20062	295.804	2.86961e-06	9.14169e-05
A_23_P128967	ALDH6A1	4329	0.328382	-1.60655	295.162	2.88778e-06	9.14169e-05
A_23_P59045	HIST1H2AE	3012	0.363865	-1.45852	295.125	2.88881e-06	9.14169e-05
A_23_P28530	FLJ20160	54842	0.179261	-2.47987	294.861	2.89633e-06	9.15071e-05
A_23_P36187	SYT8	90019	0.29085	-1.78165	293.762	2.92789e-06	9.20596e-05
A_23_P36724	FBXL14	144699	0.311063	-1.68472	292.993	2.95022e-06	9.22571e-05
A_23_P343330	FLJ31715	152048	0.30394	-1.71814	292.962	2.95113e-06	9.22571e-05
A_23_P31721	E2F5	1875	0.319373	-1.64668	291.895	2.98253e-06	9.25213e-05
A_23_P160537	C1orf135	79000	0.396313	-1.33529	291.805	2.98521e-06	9.25213e-05
A_23_P149975	FAM107B	83641	0.28674	-1.80218	291.55	2.9928e-06	9.25213e-05
A_24_P211151	EXOSC5	56915	0.426235	-1.23028	291.219	3.00267e-06	9.26295e-05
A_24_P586712	FAM79B	285386	0.255773	-1.96707	289.348	3.05932e-06	9.3526e-05
A_23_P257057	C8orf55	51337	0.293575	-1.7682	289.16	3.0651e-06	9.3526e-05
A_32_P199551	C3orf57	165679	0.0552505	-4.17787	287.607	3.11337e-06	9.47043e-05
A_23_P9255	SYK	6850	0.319726	-1.64509	285.812	3.17039e-06	9.57977e-05
A_23_P152970	RAPGEFL1	51195	0.192264	-2.37884	285.265	3.18807e-06	9.58578e-05
A_23_P320578	RGS16	6004	0.255634	-1.96785	285.043	3.19526e-06	9.58578e-05
A_23_P140450	SLC27A2	11001	0.0330377	-4.91974	283.815	3.23552e-06	9.69174e-05
A_23_P119214	TIMM44	10469	0.377017	-1.4073	283.258	3.25402e-06	9.73228e-05
A_23_P72411	CYP4X1	260293	0.0604323	-4.04854	281.69	3.30681e-06	9.80055e-05
A_24_P109351	RP11-125A7.3	23078	0.381155	-1.39155	281.102	3.32689e-06	9.84518e-05
A_23_P45304	XK	7504	0.292864	-1.7717	280.718	3.34009e-06	9.85983e-05
A_23_P376591	CLYBL	171425	0.148239	-2.75401	280.47	3.34867e-06	9.85983e-05
A_23_P133123	MND1	84057	0.391269	-1.35377	280.145	3.35993e-06	9.85983e-05
A_23_P91390	THBD	7056	0.268817	-1.8953	279.618	3.37832e-06	9.86349e-05
A_23_P169576	EXOC6	54536	0.362193	-1.46517	277.494	3.45385e-06	9.99476e-05
A_32_P132206	USP18	11274	0.279882	-1.83711	276.197	3.50106e-06	0.000100868
A_23_P348264	LETM2	137994	0.452048	-1.14545	275.92	3.51124e-06	0.00010094
A_23_P108823	OSBPL6	114880	0.325333	-1.62001	274.903	3.54901e-06	0.000101462
A_23_P140725	IFT140	9742	0.350192	-1.51378	274.464	3.56549e-06	0.000101531
A_23_P110531	FST	10468	0.285614	-1.80786	274.119	3.57852e-06	0.000101607
A_23_P48414	CCNA1	8900	0.0786276	-3.66882	273.677	3.59526e-06	0.000101788
A_23_P865	FRRS1	391059	0.413107	-1.27541	273.366	3.60716e-06	0.00010184
A_23_P80449	THRB	7068	0.140324	-2.83317	272.643	3.63494e-06	0.000102174
A_23_P259127	RBM35A	54845	0.434699	-1.20191	271.588	3.676e-06	0.000102599
A_23_P169154	KIAA1815	79956	0.382252	-1.3874	271.444	3.68166e-06	0.000102605
A_23_P89589	PER1	5187	0.417449	-1.26033	271.105	3.69499e-06	0.000102685
A_23_P5845	KHK	3795	0.313743	-1.67234	270.03	3.73778e-06	0.000103125
A_23_P32938	DDX10	1662	0.380294	-1.39481	269.009	3.77901e-06	0.000103989
A_24_P151622	IMMP2L	83943	0.310005	-1.68964	268.673	3.79273e-06	0.000104083
A_24_P238250	LGALS7	3963	0.211707	-2.23986	268.665	3.79304e-06	0.000104083
A_23_P51660	MUTYH	4595	0.368344	-1.44088	266.543	3.88115e-06	0.000106056
A_23_P23074	IFI44	10561	0.244878	-2.02986	265.89	3.90882e-06	0.000106563
A_24_P16124	IFITM4P	340198	0.290336	-1.7842	264.657	3.96181e-06	0.00010729
A_24_P246573	KIAA1026	23254	0.203843	-2.29447	264.602	3.96422e-06	0.00010729
A_23_P115022	TMEM125	128218	0.171673	-2.54227	264.472	3.96986e-06	0.00010729
A_23_P15202	DHODH	1723	0.409908	-1.28663	264.467	3.97004e-06	0.00010729
A_23_P207213	ALDH3A1	218	0.00714232	-7.12939	263.947	3.99275e-06	0.000107424
A_23_P429959	PRX	57716	0.387502	-1.36772	263.416	4.01609e-06	0.000107644
A_23_P33914	NUP62CL	54830	0.342477	-1.54592	262.294	4.06606e-06	0.000108835
A_23_P27734	NPAS1	4861	0.38596	-1.37348	262.006	4.07898e-06	0.000109032
A_23_P4899	NTF5	4909	0.375007	-1.41501	261.591	4.09775e-06	0.000109261
A_23_P83579	ARNT2	9915	0.171471	-2.54396	261.492	4.10228e-06	0.000109261
A_23_P212497	ACAD11	84129	0.331219	-1.59414	260.705	4.13821e-06	0.000110016
A_23_P122393	EGFL9	65989	0.220229	-2.18292	259.615	4.18868e-06	0.000111106
A_23_P140207	PCK2	5106	0.322677	-1.63184	258.293	4.25108e-06	0.000112256
A_23_P40072	MTIF2	4528	0.402923	-1.31142	256.924	4.31697e-06	0.000113537
A_23_P14928	COQ9	57017	0.405927	-1.30071	256.716	4.32706e-06	0.000113651
A_24_P308229	FLJ38020	644849	0.267883	-1.90033	255.374	4.39322e-06	0.00011508
A_23_P35082	SESN2	83667	0.42444	-1.23637	255.104	4.4067e-06	0.000115279
A_24_P356130	MAP2K5	5607	0.3985	-1.32735	253.328	4.49665e-06	0.000116853
A_23_P42265	APOM	55937	0.32772	-1.60947	252.064	4.56222e-06	0.000118244
A_23_P421306	SYT12	91683	0.128918	-2.95548	251.225	4.60646e-06	0.000119233
A_24_P45728	CGN	57530	0.245467	-2.0264	250.748	4.63183e-06	0.000119732
A_32_P131031	7A5	346389	0.182527	-2.45382	249.557	4.69608e-06	0.000120756
A_24_P382026	MIF4GD	57409	0.219898	-2.18509	248.543	4.75169e-06	0.000121334
A_23_P161297	OGDHL	55753	0.341414	-1.5504	248.159	4.77298e-06	0.000121334
A_23_P33791	SSBP2	23635	0.417427	-1.2604	248.137	4.77421e-06	0.000121334
A_23_P25706	CLMN	79789	0.435039	-1.20078	246.479	4.86768e-06	0.00012339
A_23_P138655	CYP26A1	1592	0.272351	-1.87646	244.549	4.97962e-06	0.000125417
A_23_P402164	LOC142937	142937	0.294461	-1.76385	244.025	5.01056e-06	0.000126035
A_23_P73114	PROS1	5627	0.26354	-1.92391	242.928	5.07626e-06	0.000127361
A_23_P53891	KLF5	688	0.288353	-1.79409	242.606	5.09574e-06	0.000127686
A_23_P23522	TATDN3	128387	0.401232	-1.31749	241.756	5.14774e-06	0.000128825
A_24_P222997	ZRANB3	84083	0.452623	-1.14362	241.146	5.18544e-06	0.000129265
A_23_P323774	PTER	9317	0.412124	-1.27885	241.012	5.19378e-06	0.000129265
A_23_P117059	SLC16A7	9194	0.21438	-2.22176	240.971	5.19637e-06	0.000129265
A_23_P84666	GDPD1	284161	0.238195	-2.06979	240.759	5.2096e-06	0.000129383
A_23_P68978	FLJ23588	64800	0.159959	-2.64423	240.515	5.2249e-06	0.000129459
A_23_P127663	PRRG4	79056	0.449666	-1.15307	240.492	5.22633e-06	0.000129459
A_23_P329261	KCNJ2	3759	0.0854509	-3.54876	240.394	5.23248e-06	0.000129459
A_23_P216935	C9orf45	81571	0.324549	-1.62349	239.455	5.29199e-06	0.000129949
A_23_P363968	C1RL	51279	0.372443	-1.42491	239.328	5.30013e-06	0.000129986
A_23_P145619	REPIN1	29803	0.339246	-1.55959	239.009	5.32056e-06	0.000130324
A_23_P258531	PHKA1	5255	0.434848	-1.20142	238.368	5.36202e-06	0.000131012
A_23_P97700	TXNIP	10628	0.141229	-2.8239	237.687	5.40653e-06	0.000131287
A_23_P92860	CCNU	10309	0.424142	-1.23738	237.529	5.41694e-06	0.000131297
A_23_P110941	GSTA4	2941	0.345591	-1.53286	237.472	5.42069e-06	0.000131297
A_24_P7040	LOC123862	123862	0.300293	-1.73556	236.567	5.48085e-06	0.000131944
A_23_P134085	CNKSR3	154043	0.358625	-1.47945	236.203	5.50526e-06	0.000132207
A_23_P150807	PPFIBP2	8495	0.0913394	-3.45262	235.307	5.56603e-06	0.000133178
A_23_P164284	CLDN7	1366	0.311415	-1.68309	235.084	5.58132e-06	0.000133218
A_23_P415643	ZNF553	197407	0.377468	-1.40558	234.352	5.63185e-06	0.000134098
A_24_P933492	ZDHHC21	340481	0.368892	-1.43873	234.163	5.64498e-06	0.000134216
A_23_P115091	RAB25	57111	0.360118	-1.47346	233.825	5.66856e-06	0.000134483
A_23_P27656	C19orf48	84798	0.438974	-1.18779	233.581	5.68568e-06	0.000134726
A_23_P143713	APOBEC3G	60489	0.137408	-2.86346	233.43	5.69631e-06	0.000134815
A_23_P75741	UBE2L6	9246	0.385662	-1.37459	233.169	5.71476e-06	0.000135089
A_24_P363278	MAK	4117	0.317867	-1.6535	233.004	5.72649e-06	0.000135203
A_23_P165598	LOC92196	92196	0.0289858	-5.10851	232.685	5.74915e-06	0.000135448
A_32_P5571	FLJ10120	55073	0.45364	-1.14038	232.076	5.79288e-06	0.000136228
A_23_P145824	PPP1R9A	55607	0.0329055	-4.92553	231.685	5.82113e-06	0.000136556
A_24_P79529	CSAG3A	389903	0.104282	-3.26144	231.044	5.86789e-06	0.000137384
A_23_P86855	LRP16	28992	0.437279	-1.19338	229.44	5.9871e-06	0.000139179
A_32_P224327	LOC730091	730091	0.327525	-1.61032	228.237	6.07867e-06	0.000140856
A_23_P46390	SYTL1	84958	0.286593	-1.80292	228.171	6.0838e-06	0.000140856
A_23_P156873	ULBP1	80329	0.257956	-1.95481	226.616	6.20505e-06	0.000143059
A_23_P157766	C9orf68	55064	0.176828	-2.49958	226.007	6.25343e-06	0.000143668
A_23_P390097	C9orf52	158219	0.425343	-1.2333	225.717	6.27666e-06	0.000143823
A_23_P346982	DTWD2	285605	0.398451	-1.32753	225.302	6.31008e-06	0.000144293
A_32_P232559	LOC439949	439949	0.354952	-1.4943	224.953	6.33835e-06	0.000144771
A_32_P148745	FLJ14712	221806	0.437413	-1.19293	224.808	6.35019e-06	0.000144805
A_23_P204087	OAS2	4939	0.10328	-3.27537	224.664	6.36196e-06	0.000144805
A_23_P41942	POLR3G	10622	0.45083	-1.14934	223.321	6.47302e-06	0.000145972
A_23_P350689	ZDHHC23	254887	0.347787	-1.52372	222.877	6.51027e-06	0.000146283
A_23_P86599	DMBT1	1755	0.315458	-1.66448	222.434	6.54774e-06	0.000146503
A_24_P49199	GLDN	342035	0.201508	-2.31109	222.424	6.5486e-06	0.000146503
A_23_P140434	MYO5C	55930	0.0843737	-3.56706	220.779	6.6904e-06	0.000149165
A_24_P28722	RSAD2	91543	0.0384199	-4.702	220.636	6.70285e-06	0.000149273
A_23_P370569	FLJ32549	144577	0.395524	-1.33816	220.022	6.75699e-06	0.000149799
A_23_P18713	ABCG2	9429	0.250208	-1.9988	219.383	6.8139e-06	0.00015072
A_23_P40657	GCAT	23464	0.334813	-1.57857	218.117	6.92864e-06	0.00015247
A_24_P221485	LOC651255	651255	0.264511	-1.9186	217.804	6.95737e-06	0.000152689
A_23_P401709	C20orf196	149840	0.232933	-2.10201	217.151	7.01786e-06	0.000153757
A_23_P431591	C5orf39	389289	0.280369	-1.8346	216.928	7.03873e-06	0.000153757
A_23_P127406	JMJD2D	55693	0.358535	-1.47981	216.858	7.04522e-06	0.000153757
A_23_P65455	C14orf94	54930	0.364645	-1.45544	216.32	7.09592e-06	0.000154691
A_32_P161855	KIAA1199	57214	0.042242	-4.56518	216.136	7.11333e-06	0.000154899
A_23_P17354	GDAP1L1	78997	0.10937	-3.19271	215.323	7.19108e-06	0.000156418
A_23_P148821	DPH5	51611	0.351373	-1.50893	214.495	7.27134e-06	0.000157762
A_23_P96087	H1FX	8971	0.438309	-1.18998	214.437	7.277e-06	0.000157762
A_32_P155052	C18orf17	125488	0.434858	-1.20138	213.083	7.4111e-06	0.000159436
A_24_P6674	WDR31	114987	0.204289	-2.29132	212.472	7.47278e-06	0.000160236
A_23_P143047	ATP6V1E2	90423	0.274381	-1.86575	211.662	7.55546e-06	0.000160587
A_23_P158277	TMCO4	255104	0.309926	-1.69	211.633	7.55846e-06	0.000160587
A_23_P134014	DEADC1	134637	0.421561	-1.24619	211.558	7.56614e-06	0.000160587
A_24_P287043	IFITM2	10581	0.289893	-1.78641	211.511	7.57101e-06	0.000160587
A_23_P120062	C2orf3	6936	0.422125	-1.24426	210.303	7.69701e-06	0.000162393
A_32_P107876	FRAS1	80144	0.2352	-2.08804	210.298	7.69752e-06	0.000162393
A_23_P105012	HRASLS2	54979	0.114666	-3.12449	209.273	7.80672e-06	0.000163991
A_24_P912799	SEMA5A	9037	0.0989698	-3.33687	207.853	7.96134e-06	0.000166349
A_23_P416894	LOC54103	54103	0.133153	-2.90885	207.59	7.99041e-06	0.000166779
A_24_P302797	PCCB	5096	0.43745	-1.19281	207.406	8.01081e-06	0.000167027
A_32_P46981	LOC440498	440498	0.337017	-1.56911	206.958	8.06094e-06	0.000167715
A_23_P60240	PIGO	84720	0.470571	-1.08751	206.759	8.08323e-06	0.000167823
A_23_P389897	NGFR	4804	0.0894704	-3.48245	206.664	8.09397e-06	0.00016783
A_23_P49459	LOC81691	81691	0.325183	-1.62067	206.267	8.13899e-06	0.00016825
A_23_P81973	HSD17B8	7923	0.287178	-1.79998	206.048	8.16383e-06	0.00016825
A_24_P200603	PCBD2	84105	0.405946	-1.30064	205.746	8.19847e-06	0.000168324
A_24_P403417	PTGES	9536	0.140863	-2.82764	205.717	8.20172e-06	0.000168324
A_24_P32920	LOC286467	286467	0.361606	-1.46751	205.285	8.25161e-06	0.000169171
A_24_P903680	FAM90A10	441328	0.388829	-1.36279	205.169	8.26504e-06	0.000169269
A_23_P65532	PELI2	57161	0.240605	-2.05526	204.363	8.35922e-06	0.000170052
A_23_P502413	SERPINB4	6318	0.0408032	-4.61517	204.323	8.36394e-06	0.000170052
A_23_P111000	PSMB9	5698	0.426802	-1.22836	204.003	8.40176e-06	0.000170624
A_32_P222695	FLJ41603	389337	0.283063	-1.82081	203.938	8.40947e-06	0.000170624
A_24_P27229	CSAD	51380	0.440505	-1.18277	203.687	8.43938e-06	0.000170878
A_23_P44195	MSI2	124540	0.435896	-1.19794	202.797	8.54641e-06	0.00017242
A_23_P76731	RAGE	5891	0.455116	-1.1357	202.329	8.60352e-06	0.000173129
A_23_P13083	BARX2	8538	0.127498	-2.97145	201.934	8.65208e-06	0.00017375
A_23_P207221	SLC47A1	55244	0.404071	-1.30732	201.421	8.71556e-06	0.000174846
A_23_P151059	FAM90A1	55138	0.243263	-2.03941	201.31	8.72948e-06	0.000174897
A_24_P85258	KIAA1751	85452	0.446335	-1.1638	201.201	8.74311e-06	0.000174897
A_24_P50543	TRIM69	140691	0.299683	-1.73849	200.557	8.82414e-06	0.000176124
A_23_P83368	WWOX	51741	0.283338	-1.8194	200.32	8.85422e-06	0.000176545
A_24_P326635	ADRBK1	156	0.459061	-1.12324	198.827	9.04686e-06	0.000178571
A_23_P43164	SULF1	23213	0.101347	-3.30262	198.192	9.13061e-06	0.000179717
A_24_P95439	CARS	833	0.47944	-1.06058	197.941	9.16392e-06	0.000180156
A_23_P159125	SLC16A5	9121	0.423147	-1.24077	197.684	9.19826e-06	0.00018065
A_23_P31376	LRRN3	54674	0.343558	-1.54137	197.003	9.28997e-06	0.000182213
A_23_P72068	GMDS	2762	0.46865	-1.09342	196.839	9.31227e-06	0.000182292
A_24_P390060	IQCD	115811	0.39651	-1.33457	196.763	9.32269e-06	0.000182292
A_23_P3663	C16orf14	84331	0.401506	-1.31651	196.722	9.3283e-06	0.000182292
A_23_P96556	GK	2710	0.328317	-1.60684	196.149	9.40683e-06	0.000183461
A_23_P321892	HRG	3273	0.271382	-1.8816	195.769	9.45941e-06	0.000184121
A_23_P425925	KRT222P	125113	0.293427	-1.76892	195.062	9.55847e-06	0.000185437
A_24_P381505	GLIPR1L2	144321	0.1623	-2.62326	194.839	9.5899e-06	0.000185615
A_23_P259094	ZSCAN16	80345	0.369646	-1.43578	194.225	9.67734e-06	0.00018681
A_23_P75149	SFXN4	119559	0.4735	-1.07856	193.938	9.71865e-06	0.000187124
A_23_P27005	MGC4172	79154	0.468721	-1.0932	193.794	9.73944e-06	0.000187341
A_23_P50081	IMPA2	3613	0.302014	-1.72731	192.993	9.85612e-06	0.000189208
A_24_P58620	GRAMD1B	57476	0.243295	-2.03922	190.941	1.01636e-05	0.000193979
A_23_P422851	CABLES1	91768	0.36307	-1.46168	189.971	1.03137e-05	0.00019627
A_23_P387552	RARG	5916	0.350928	-1.51075	189.35	1.04111e-05	0.000197482
A_23_P23279	RCSD1	92241	0.0268152	-5.22081	189.309	1.04176e-05	0.000197482
A_23_P405216	ZNF619	285267	0.436913	-1.19458	188.7	1.05145e-05	0.000197911
A_24_P317762	LY6E	4061	0.385449	-1.37539	188.054	1.06187e-05	0.000199558
A_23_P121665	SORCS2	57537	0.0453445	-4.46293	187.518	1.07062e-05	0.000200626
A_23_P155857	NUDT6	11162	0.419324	-1.25386	187.218	1.07554e-05	0.000200791
A_23_P403445	CGREF1	10669	0.38763	-1.36725	187.05	1.07833e-05	0.00020111
A_23_P361984	ST8SIA4	7903	0.114507	-3.1265	186.895	1.08089e-05	0.000201396
A_24_P868905	LOC391020	391020	0.283629	-1.81792	186.52	1.08716e-05	0.000201841
A_23_P81811	TJAP1	93643	0.495059	-1.01433	186.506	1.08739e-05	0.000201841
A_24_P68079	LBA1	9881	0.311676	-1.68188	186.433	1.08861e-05	0.000201877
A_23_P256131	HR	55806	0.244866	-2.02994	185.72	1.10066e-05	0.000203343
A_24_P804667	LOC751071	751071	0.435302	-1.19991	185.435	1.10552e-05	0.000203807
A_23_P76450	PHLDA1	22822	0.462787	-1.11158	185.316	1.10756e-05	0.000203849
A_24_P188377	CD55	1604	0.41308	-1.27551	185.115	1.11102e-05	0.000204294
A_23_P104705	SLC29A2	3177	0.34439	-1.53789	184.95	1.11388e-05	0.000204437
A_23_P158829	ARRB2	409	0.467473	-1.09705	184.659	1.11892e-05	0.000205171
A_24_P134850	PLEKHH1	57475	0.33039	-1.59776	184.027	1.12998e-05	0.000206427
A_32_P38467	SNHG8	440957	0.233853	-2.09633	183.679	1.13615e-05	0.000206972
A_23_P87545	IFITM3	10410	0.332794	-1.5873	183.621	1.13719e-05	0.000206972
A_23_P53081	OSBPL5	114879	0.319359	-1.64675	183.016	1.14801e-05	0.000208362
A_23_P131463	ANKMY1	51281	0.327539	-1.61026	182.836	1.15126e-05	0.000208389
A_23_P428184	HIST1H2AD	3013	0.379402	-1.3982	182.569	1.15611e-05	0.000209059
A_23_P211909	PLS1	5357	0.435049	-1.20075	182.445	1.15836e-05	0.00020908
A_23_P46470	ERRFI1	54206	0.293693	-1.76762	182.015	1.16623e-05	0.000209922
A_23_P8253	RAET1E	135250	0.224356	-2.15614	181.681	1.1724e-05	0.000210645
A_24_P326957	WDR23	80344	0.479249	-1.06115	181.363	1.17831e-05	0.000211395
A_32_P94160	PRKAA2	5563	0.170812	-2.54952	181.318	1.17915e-05	0.000211395
A_24_P723655	LOC402505	402505	0.0565909	-4.14329	181.042	1.18431e-05	0.000211815
A_23_P393686	C8orf42	157695	0.491165	-1.02572	180.76	1.18963e-05	0.000212573
A_23_P55045	SLC25A19	60386	0.394679	-1.34125	179.745	1.20902e-05	0.000215253
A_23_P108157	TJP3	27134	0.244812	-2.03026	178.7	1.2294e-05	0.000218375
A_23_P415401	KLF9	687	0.323171	-1.62963	178.619	1.231e-05	0.000218375
A_23_P322593	FLJ39653	202020	0.284336	-1.81433	178.128	1.24078e-05	0.000219378
A_23_P67367	DHDH	27294	0.347174	-1.52627	178.113	1.24107e-05	0.000219378
A_23_P428298	UNC5CL	222643	0.211966	-2.23809	177.896	1.24542e-05	0.00021974
A_23_P216257	TPD52	7163	0.373221	-1.4219	177.757	1.24823e-05	0.000220038
A_23_P111860	FLJ10324	55698	0.385955	-1.3735	177.008	1.26344e-05	0.000222291
A_23_P78871	KCTD15	79047	0.355172	-1.49341	176.514	1.27361e-05	0.000223508
A_23_P129738	LLGL2	3993	0.362303	-1.46473	176.035	1.28356e-05	0.00022456
A_23_P314101	SUSD2	56241	0.308266	-1.69775	175.458	1.29572e-05	0.000225662
A_23_P259594	AKAP7	9465	0.402709	-1.31219	174.994	1.30559e-05	0.000226888
A_24_P163009	FLJ38359	151009	0.350103	-1.51415	174.873	1.30817e-05	0.000227135
A_23_P4611	SLC27A5	10998	0.416	-1.26535	174.583	1.31443e-05	0.000227417
A_23_P71379	PSCA	8000	0.128102	-2.96463	174.337	1.31975e-05	0.000228136
A_32_P148796	LOC137886	137886	0.363071	-1.46168	173.8	1.33148e-05	0.000229562
A_32_P367241	DUSP19	142679	0.261922	-1.93279	172.906	1.3513e-05	0.000231863
A_23_P259071	AREG	374	0.297814	-1.74752	172.878	1.35194e-05	0.000231863
A_32_P415151	WDR27	253769	0.494612	-1.01563	172.564	1.359e-05	0.000232262
A_23_P206830	Magmas	51025	0.468276	-1.09457	171.449	1.38449e-05	0.000235591
A_24_P417162	TBL1X	6907	0.391863	-1.35158	171.21	1.39004e-05	0.000236218
A_24_P92183	C20orf119	80336	0.273193	-1.87201	171.186	1.39058e-05	0.000236218
A_23_P127426	TM7SF2	7108	0.269732	-1.8904	170.779	1.40011e-05	0.0002371
A_23_P76882	CCNB1IP1	57820	0.381333	-1.39088	170.358	1.41005e-05	0.000238288
A_23_P160240	ACP6	51205	0.303904	-1.71831	170.291	1.41165e-05	0.000238353
A_23_P368484	C17orf76	388341	0.342327	-1.54655	170.136	1.41533e-05	0.000238708
A_23_P346912	SPATA17	128153	0.206135	-2.27834	170.1	1.41619e-05	0.000238708
A_23_P303671	ECM2	1842	0.202996	-2.30048	169.784	1.42376e-05	0.000239367
A_23_P131227	TTC27	55622	0.499265	-1.00212	169.594	1.42833e-05	0.000239724
A_24_P103264	UGT8	7368	0.392755	-1.3483	168.528	1.45436e-05	0.000242997
A_23_P71037	IL6	3569	0.205932	-2.27976	168.345	1.4589e-05	0.000243398
A_23_P429977	KCNQ1	3784	0.0747863	-3.74108	167.92	1.4695e-05	0.000244566
A_23_P29096	PDE9A	5152	0.472056	-1.08297	167.885	1.47037e-05	0.000244566
A_23_P209987	POLR1B	84172	0.442374	-1.17666	167.772	1.47322e-05	0.000244566
A_23_P128281	KLRC3	3823	0.184927	-2.43497	167.766	1.47338e-05	0.000244566
A_23_P153185	SERPINB2	5055	0.256055	-1.96547	167.341	1.48411e-05	0.000245932
A_23_P61960	ATP6V0E2	155066	0.490922	-1.02644	166.882	1.49584e-05	0.000247457
A_23_P83200	C9orf98	158067	0.245759	-2.02469	166.465	1.50658e-05	0.000249023
A_23_P19816	RNF32	140545	0.323816	-1.62675	166.004	1.5186e-05	0.000250501
A_23_P500271	IRF5	3663	0.297617	-1.74847	165.955	1.51988e-05	0.000250501
A_23_P49448	FA2H	79152	0.0906805	-3.46306	165.516	1.53145e-05	0.000251492
A_24_P172990	AARS	16	0.478444	-1.06358	165.434	1.53363e-05	0.000251587
A_23_P214533	ZNF323	64288	0.367762	-1.44315	163.82	1.57728e-05	0.000257299
A_23_P73150	TTC25	83538	0.264188	-1.92037	163.739	1.57953e-05	0.000257299
A_24_P87931	APOL1	8542	0.468563	-1.09368	163.707	1.58041e-05	0.000257299
A_23_P153120	DSG3	1830	0.473953	-1.07718	163.665	1.58156e-05	0.000257299
A_23_P3946	NT5M	56953	0.287866	-1.79653	163.44	1.5878e-05	0.00025804
A_23_P163955	PEMT	10400	0.28022	-1.83537	163.359	1.59006e-05	0.00025804
A_24_P147765	FOXRED2	80020	0.469749	-1.09004	162.964	1.60111e-05	0.00025897
A_23_P39237	ZFP36	7538	0.468059	-1.09524	162.663	1.6096e-05	0.00025897
A_23_P93431	AIG1	51390	0.383213	-1.38378	162.545	1.61295e-05	0.00025897
A_23_P119562	CFD	1675	0.392234	-1.35021	162.257	1.62115e-05	0.000259868
A_23_P89422	ABCA10	10349	0.254974	-1.97158	162.234	1.62182e-05	0.000259868
A_32_P175715	MEIG1	644890	0.368617	-1.43981	161.44	1.64475e-05	0.000262785
A_23_P32414	RP6-213H19.1	51765	0.438907	-1.18801	161.351	1.64734e-05	0.000262984
A_23_P71503	C8orf51	78998	0.293453	-1.7688	161.261	1.64998e-05	0.000263126
A_23_P258982	PKN3	29941	0.480457	-1.05752	160.649	1.66801e-05	0.000264777
A_23_P37949	THOC6	79228	0.442847	-1.17512	160.113	1.68403e-05	0.000266255
A_23_P204782	MDM1	56890	0.378544	-1.40147	159.313	1.70834e-05	0.000268356
A_23_P213014	SLC2A9	56606	0.478641	-1.06298	159.067	1.7159e-05	0.000269328
A_23_P422831	C9orf61	9413	0.192054	-2.38042	158.976	1.71873e-05	0.000269352
A_23_P342000	RBM11	54033	0.12127	-3.04371	158.618	1.72984e-05	0.000270435
A_23_P42706	HOXA11	3207	0.355632	-1.49154	158.478	1.73422e-05	0.000270903
A_23_P121987	TSLP	85480	0.12363	-3.0159	158.348	1.73829e-05	0.000271106
A_32_P223059	SLC45A1	50651	0.271049	-1.88338	157.872	1.75329e-05	0.000272796
A_24_P97374	EOMES	8320	0.205041	-2.28601	156.974	1.78212e-05	0.000276404
A_24_P314931	RNF39	80352	0.316826	-1.65824	156.782	1.78836e-05	0.000276643
A_23_P74309	NOS1AP	9722	0.469614	-1.09045	156.754	1.78929e-05	0.000276643
A_24_P233995	MOSC1	64757	0.437462	-1.19277	156.531	1.7966e-05	0.000277093
A_24_P335620	SLC7A5	8140	0.450234	-1.15125	156.348	1.80259e-05	0.000277387
A_23_P371039	NTSR1	4923	0.457316	-1.12874	156.178	1.80822e-05	0.000277978
A_24_P293192	FXYD3	5349	0.287031	-1.80072	156.143	1.80936e-05	0.000277978
A_23_P86222	LYPLAL1	127018	0.446287	-1.16395	156.039	1.81282e-05	0.000277978
A_23_P252211	MTRR	4552	0.499578	-1.00122	155.954	1.81564e-05	0.000277978
A_24_P59147	LOC647055	647055	0.391694	-1.3522	155.748	1.82252e-05	0.000278705
A_23_P83857	MAOA	4128	0.389827	-1.35909	155.023	1.84698e-05	0.000281786
A_32_P116271	C4orf12	404201	0.419504	-1.25324	154.83	1.85355e-05	0.00028187
A_23_P68059	PCGF1	84759	0.485934	-1.04117	154.813	1.85415e-05	0.00028187
A_24_P55148	HIST1H2BJ	8970	0.441842	-1.1784	154.721	1.85729e-05	0.000281992
A_23_P78782	CA11	770	0.364259	-1.45696	154.689	1.85839e-05	0.000281992
A_23_P109452	CHEK2	11200	0.455036	-1.13595	154.412	1.86794e-05	0.000283223
A_24_P289565	LOC651393	651393	0.448792	-1.15588	154.343	1.87032e-05	0.000283364
A_23_P58328	ANXA10	11199	0.174358	-2.51988	154.188	1.87571e-05	0.000283961
[truncated: 630 more rows]

## Sheet: SupplementaryTableS4
Supplementary Table S4. GO terms of biological process enrinchment analysis for 1490 up-regulated genes in EMT-induced M-BE
Category	Term	Count	%	PValue	Genes	List Total	Pop Hits	Pop Total	Fold Enrichment	Bonferroni	Benjamini	FDR(%)
GOTERM_BP_FAT	GO:0007155~cell adhesion	123	8.4478	2.2447e-18	1292, 26167, 1293, 1291, 1008, 11151, 1294, 55742, 2335, 333, 1009, 4897, 3676, 43, 3678, 1289, 4921, 9638, 8406, 3690, 27, 3694, 55423, 92211, 27076, 3918, 3685, 8190, 3491, 6695, 3914, 1490, 1000, 58494, 83660, 7414, 928, 8038, 3897, 81607, 1462, 4017, 7045, 10516, 1307, 3730, 1308, 390, 22862, 140885, 10020, 285704, 1301, 54749, 1303, 9235, 1305, 8745, 4627, 4240, 79633, 7057, 89, 2812, 649, 1…	1048	700	13528	2.26819	7.84521e-15	7.84521e-15	4.1107e-15
GOTERM_BP_FAT	GO:0022610~biological adhesion	123	8.4478	2.5217e-18	1292, 26167, 1293, 1291, 1008, 11151, 1294, 55742, 2335, 333, 1009, 4897, 3676, 43, 3678, 1289, 4921, 9638, 8406, 3690, 27, 3694, 55423, 92211, 27076, 3918, 3685, 8190, 3491, 6695, 3914, 1490, 1000, 58494, 83660, 7414, 928, 8038, 3897, 81607, 1462, 4017, 7045, 10516, 1307, 3730, 1308, 390, 22862, 140885, 10020, 285704, 1301, 54749, 1303, 9235, 1305, 8745, 4627, 4240, 79633, 7057, 89, 2812, 649, 1…	1048	701	13528	2.26495	8.81336e-15	4.40668e-15	4.61798e-15
GOTERM_BP_FAT	GO:0030036~actin cytoskeleton organization	53	3.64011	5.41377e-13	55785, 154796, 11151, 800, 55742, 23175, 57580, 7456, 10395, 283, 1627, 10391, 7168, 7117, 10487, 11013, 81, 87, 26499, 5880, 27, 1794, 5358, 10092, 9788, 70, 51474, 10435, 91010, 8557, 58, 4739, 2934, 10979, 4633, 29109, 22808, 9168, 30846, 1266, 811, 1264, 390, 5155, 5898, 7114, 81788, 23002, 3936, 1020, 4627, 6386, 4771	1048	226	13528	3.02719	1.892e-09	6.30667e-10	9.91363e-10
GOTERM_BP_FAT	GO:0030029~actin filament-based process	54	3.70879	2.15969e-12	55785, 154796, 11151, 800, 55742, 23175, 57580, 7456, 10395, 283, 1627, 10391, 7168, 7117, 11013, 10487, 81, 87, 26499, 5880, 27, 1794, 5358, 10092, 9788, 70, 51474, 10435, 91010, 8557, 58, 4739, 2934, 10979, 4633, 4637, 29109, 22808, 9168, 30846, 1266, 811, 1264, 390, 5155, 5898, 7114, 81788, 23002, 3936, 1020, 4627, 6386, 4771	1048	241	13528	2.89234	7.54821e-09	1.88705e-09	3.95508e-09
GOTERM_BP_FAT	GO:0006928~cell motion	82	5.63187	7.42047e-12	154796, 5064, 7025, 11151, 5578, 800, 26468, 2335, 4897, 283, 9201, 3676, 115908, 7168, 3678, 10487, 3156, 1289, 7852, 5268, 5328, 2048, 2018, 9638, 5796, 8408, 8875, 3301, 9355, 5743, 27076, 1794, 56896, 10092, 7410, 6695, 1490, 9788, 2113, 7171, 4692, 1000, 1910, 6289, 864, 442308, 6288, 7414, 51192, 928, 7145, 960, 3897, 117144, 1462, 7046, 4323, 6586, 3730, 3673, 694, 3672, 9423, 5155, 266727…	1048	475	13528	2.2284	2.59347e-08	5.18694e-09	1.35891e-08
GOTERM_BP_FAT	GO:0042127~regulation of cell proliferation	116	7.96703	1.08354e-11	3725, 11151, 29126, 9241, 80380, 10290, 282991, 9340, 5376, 51083, 283, 79805, 10202, 154, 4615, 3480, 3481, 3486, 8877, 2152, 4921, 133396, 5744, 2014, 5743, 3853, 55423, 1906, 348, 1718, 7071, 4597, 8313, 7077, 51761, 3142, 7076, 4692, 1437, 1910, 56034, 928, 6678, 10220, 6282, 144455, 64919, 7046, 595, 811, 694, 9423, 5155, 147040, 2796, 5054, 7052, 182, 10608, 7432, 4771, 4240, 7057, 9966, 48…	1048	787	13528	1.90264	3.78699e-08	6.31165e-09	1.98429e-08
GOTERM_BP_FAT	GO:0007010~cytoskeleton organization	75	5.1511	7.81579e-11	154796, 55785, 1410, 2055, 5064, 11151, 800, 55742, 282991, 23175, 54908, 57580, 10395, 283, 7456, 7168, 1627, 10391, 7117, 11013, 10487, 81, 87, 22885, 26499, 5880, 23022, 64780, 3855, 27, 10376, 348, 1794, 10092, 5358, 70, 9788, 51474, 83660, 10435, 8557, 91010, 6443, 10049, 58, 442308, 2934, 4739, 10979, 1499, 4633, 29109, 22808, 9168, 30846, 4131, 1266, 811, 390, 1264, 5155, 5898, 7114, 81788…	1048	436	13528	2.22048	2.73162e-07	3.90231e-08	1.4313e-07
GOTERM_BP_FAT	GO:0001501~skeletal system development	60	4.12088	2.27495e-10	4148, 5578, 9241, 649, 2254, 1009, 3624, 3481, 3340, 43, 3486, 6926, 2200, 6662, 145258, 3202, 4313, 2019, 5744, 4318, 5743, 7286, 9060, 4982, 1906, 2260, 1513, 7071, 1591, 8313, 1490, 1277, 6935, 2132, 1745, 7476, 1746, 6678, 7474, 10220, 1499, 8817, 7046, 10736, 4323, 2735, 3225, 10682, 7763, 1301, 50515, 2736, 1303, 1305, 654, 3231, 10457, 54, 1836, 7092	1048	319	13528	2.42791	7.95094e-07	9.93867e-08	4.1661e-07
GOTERM_BP_FAT	GO:0051270~regulation of cell motion	42	2.88462	2.06601e-09	134, 154796, 11151, 7414, 3909, 10395, 3480, 6237, 3481, 7168, 10630, 3486, 7852, 8877, 2150, 81, 7046, 2152, 87, 4092, 2066, 5796, 3673, 9423, 91624, 5155, 4318, 85366, 3690, 3611, 26585, 1012, 1906, 348, 1020, 3162, 182, 5270, 4771, 2113, 9469, 7057	1048	193	13528	2.80908	7.22069e-06	8.02301e-07	3.78347e-06
GOTERM_BP_FAT	GO:0016477~cell migration	51	3.50275	1.12022e-08	154796, 7025, 11151, 5578, 26468, 2335, 4897, 283, 9201, 3676, 115908, 10487, 3678, 3156, 7852, 1289, 5328, 2018, 5796, 8408, 1794, 7410, 1490, 4692, 1000, 1910, 6289, 6288, 51192, 7145, 960, 1462, 7046, 4323, 694, 9423, 3672, 5155, 266727, 7763, 10512, 1012, 5467, 1020, 4478, 357, 4627, 6386, 2530, 83992, 7057	1048	276	13528	2.38525	3.91511e-05	3.91518e-06	2.05146e-05
GOTERM_BP_FAT	GO:0048870~cell motility	54	3.70879	2.24488e-08	154796, 7025, 11151, 5578, 26468, 2335, 4897, 283, 9201, 3676, 115908, 10487, 3678, 3156, 1289, 7852, 5328, 2018, 5796, 8408, 3301, 1794, 7410, 1490, 2113, 4692, 1000, 1910, 6289, 6288, 51192, 7145, 960, 117144, 1462, 7046, 4323, 694, 9423, 3672, 5155, 266727, 7763, 10512, 1012, 5467, 1020, 4478, 357, 4627, 6386, 2530, 83992, 7057	1048	307	13528	2.27053	7.84554e-05	7.13257e-06	4.11103e-05
GOTERM_BP_FAT	GO:0051674~localization of cell	54	3.70879	2.24488e-08	154796, 7025, 11151, 5578, 26468, 2335, 4897, 283, 9201, 3676, 115908, 10487, 3678, 3156, 1289, 7852, 5328, 2018, 5796, 8408, 3301, 1794, 7410, 1490, 2113, 4692, 1000, 1910, 6289, 6288, 51192, 7145, 960, 117144, 1462, 7046, 4323, 694, 9423, 3672, 5155, 266727, 7763, 10512, 1012, 5467, 1020, 4478, 357, 4627, 6386, 2530, 83992, 7057	1048	307	13528	2.27053	7.84554e-05	7.13257e-06	4.11103e-05
GOTERM_BP_FAT	GO:0001944~vasculature development	47	3.22802	3.00068e-08	3725, 154796, 4855, 2004, 2254, 960, 283, 1499, 3676, 9047, 8817, 10630, 388, 2246, 1289, 7852, 4327, 147372, 7046, 4015, 4323, 4092, 6926, 5328, 641700, 677, 4313, 147, 7763, 10512, 290, 1012, 1906, 348, 3685, 3162, 7052, 182, 3491, 51129, 4627, 1490, 58504, 1277, 9464, 7057, 1000	1048	251	13528	2.41711	0.000104868	8.73943e-06	5.49512e-05
GOTERM_BP_FAT	GO:0030334~regulation of cell migration	36	2.47253	6.10747e-08	134, 154796, 11151, 7414, 3909, 10395, 6237, 3480, 3481, 7168, 10630, 3486, 7852, 8877, 2150, 2152, 4092, 2066, 5796, 3673, 9423, 91624, 5155, 4318, 3690, 3611, 26585, 1012, 1906, 348, 1020, 3162, 182, 5270, 4771, 7057	1048	169	13528	2.74972	0.000213433	1.64196e-05	0.000111846
GOTERM_BP_FAT	GO:0008285~negative regulation of cell proliferation	59	4.0522	6.9512e-08	3725, 9966, 2810, 5578, 9241, 9510, 29126, 80380, 10290, 283, 10395, 51083, 5376, 10202, 3486, 5796, 9500, 5744, 2014, 5792, 5743, 11180, 3611, 55423, 348, 30851, 1718, 7071, 8313, 51761, 7077, 2113, 4692, 6935, 134, 864, 928, 1028, 1026, 3600, 10220, 6282, 1032, 144455, 4050, 64919, 64175, 694, 56832, 1012, 2796, 5467, 1021, 3162, 10608, 4771, 10457, 83992, 7057	1048	361	13528	2.10968	0.000242915	1.7353e-05	0.000127297
GOTERM_BP_FAT	GO:0001568~blood vessel development	45	3.09066	1.10128e-07	3725, 154796, 4855, 2004, 2254, 960, 283, 1499, 3676, 9047, 8817, 388, 2246, 1289, 7852, 4327, 147372, 7046, 4092, 4015, 4323, 6926, 5328, 641700, 677, 4313, 147, 10512, 290, 1012, 1906, 348, 3685, 3162, 7052, 182, 3491, 51129, 4627, 1490, 58504, 1277, 9464, 7057, 1000	1048	245	13528	2.37093	0.000384823	2.56595e-05	0.000201677
GOTERM_BP_FAT	GO:0016126~sterol biosynthetic process	15	1.03022	1.25746e-07	4047, 6713, 10682, 4598, 3157, 6307, 1718, 2222, 6309, 4597, 1727, 3156, 50814, 51422, 3422	1048	35	13528	5.53217	0.000439386	2.74673e-05	0.000230277
GOTERM_BP_FAT	GO:0060348~bone development	29	1.99176	1.61522e-07	2132, 649, 9241, 2254, 1009, 6678, 8817, 3481, 43, 3486, 4323, 6662, 4313, 2735, 5744, 5743, 7286, 2736, 1305, 654, 1513, 7071, 1591, 8313, 1490, 1277, 10457, 54, 1836	1048	123	13528	3.04344	0.000564361	3.32066e-05	0.000295794
GOTERM_BP_FAT	GO:0032535~regulation of cellular component size	47	3.22802	3.16802e-07	154796, 1601, 1410, 2055, 2810, 10529, 58, 11151, 2934, 7476, 1026, 3624, 1032, 9201, 4633, 3481, 7117, 11013, 8877, 8992, 9168, 7046, 4131, 3575, 64121, 694, 8408, 978, 9423, 147, 1466, 5155, 2014, 7114, 2263, 10493, 3611, 26585, 1906, 2260, 131566, 10092, 357, 65009, 51474, 4692, 10435	1048	271	13528	2.23873	0.00110661	6.15105e-05	0.000580156
GOTERM_BP_FAT	GO:0051258~protein polymerization	17	1.16758	4.30476e-07	6706, 7280, 442308, 7846, 2934, 347733, 57580, 10376, 283, 10382, 7278, 10381, 51807, 84617, 7277, 84790, 83992, 113457	1048	49	13528	4.47842	0.00150338	7.91818e-05	0.000788325
GOTERM_BP_FAT	GO:0042060~wound healing	37	2.54121	4.68036e-07	2812, 6289, 2004, 6288, 966, 2934, 9241, 1316, 83872, 2768, 928, 2335, 960, 3481, 7168, 3678, 1289, 244, 2150, 2152, 4015, 5328, 10516, 3673, 5155, 3690, 308, 9060, 5624, 5467, 5054, 131566, 3162, 7980, 57088, 3589, 8291	1048	191	13528	2.50058	0.00163445	8.1786e-05	0.000857108
GOTERM_BP_FAT	GO:0001503~ossification	27	1.8544	5.11961e-07	2132, 649, 9241, 2254, 1009, 6678, 8817, 3481, 43, 3486, 4323, 4313, 2735, 5744, 5743, 7286, 2736, 1305, 654, 1513, 7071, 1591, 8313, 1277, 1490, 10457, 1836	1048	115	13528	3.03067	0.0017877	8.52012e-05	0.000937546
GOTERM_BP_FAT	GO:0040012~regulation of locomotion	37	2.54121	5.34123e-07	134, 154796, 11151, 5578, 7414, 3909, 10395, 6237, 3480, 3481, 7168, 10630, 3486, 7852, 8877, 2150, 2152, 4092, 2066, 5796, 3673, 9423, 91624, 5155, 4318, 3690, 3611, 26585, 1012, 1906, 348, 1020, 3162, 182, 5270, 4771, 7057	1048	192	13528	2.48756	0.00186502	8.48491e-05	0.000978131
GOTERM_BP_FAT	GO:0042981~regulation of apoptosis	102	7.00549	6.03812e-07	3725, 1410, 282991, 51083, 154, 10202, 4615, 3480, 3481, 3486, 8877, 284114, 2152, 133396, 4318, 5743, 8682, 90427, 348, 29, 9540, 1718, 7071, 6609, 7410, 1613, 7204, 1437, 1910, 442308, 29775, 317, 7415, 10276, 83464, 64919, 7046, 1508, 23098, 114548, 811, 694, 22861, 5624, 2796, 7052, 3932, 7057, 89, 9966, 2055, 2810, 6659, 5578, 84433, 57580, 10395, 3624, 57823, 23370, 8835, 3778, 55504, 81, 8…	1048	804	13528	1.63763	0.0021081	9.17489e-05	0.00110575
GOTERM_BP_FAT	GO:0043067~regulation of programmed cell death	102	7.00549	9.4763e-07	3725, 1410, 282991, 51083, 154, 10202, 4615, 3480, 3481, 3486, 8877, 284114, 2152, 133396, 4318, 5743, 8682, 90427, 348, 29, 9540, 1718, 7071, 6609, 7410, 1613, 7204, 1437, 1910, 442308, 29775, 317, 7415, 10276, 83464, 64919, 7046, 1508, 23098, 114548, 811, 694, 22861, 5624, 2796, 7052, 3932, 7057, 89, 9966, 2055, 2810, 6659, 5578, 84433, 57580, 10395, 3624, 57823, 23370, 8835, 3778, 55504, 81, 8…	1048	812	13528	1.6215	0.00330649	0.000137989	0.00173537
GOTERM_BP_FAT	GO:0010941~regulation of cell death	102	7.00549	1.12787e-06	3725, 1410, 282991, 51083, 154, 10202, 4615, 3480, 3481, 3486, 8877, 284114, 2152, 133396, 4318, 5743, 8682, 90427, 348, 29, 9540, 1718, 7071, 6609, 7410, 1613, 7204, 1437, 1910, 442308, 29775, 317, 7415, 10276, 83464, 64919, 7046, 1508, 23098, 114548, 811, 694, 22861, 5624, 2796, 7052, 3932, 7057, 89, 9966, 2055, 2810, 6659, 5578, 84433, 57580, 10395, 3624, 57823, 23370, 8835, 3778, 55504, 81, 8…	1048	815	13528	1.61553	0.00393415	0.000157664	0.00206544
GOTERM_BP_FAT	GO:0007242~intracellular signaling cascade	143	9.82143	1.54932e-06	1410, 7294, 7298, 59345, 9340, 154, 4616, 152, 3480, 3481, 114898, 3340, 8877, 51422, 64121, 133396, 8408, 5744, 51014, 5031, 23643, 55423, 1906, 348, 29, 1718, 1591, 7410, 5029, 342667, 1490, 80176, 400, 8412, 1613, 51209, 1910, 29775, 2768, 8651, 148252, 23012, 10276, 54331, 7046, 4092, 1846, 811, 595, 390, 5898, 57403, 7052, 5335, 6386, 10123, 7533, 398, 399, 898, 7057, 85358, 64283, 91614, 99…	1048	1256	13528	1.46967	0.00540025	0.000208243	0.00283723
GOTERM_BP_FAT	GO:0009611~response to wounding	73	5.01374	1.66778e-06	84632, 2812, 2004, 240, 9241, 8534, 1316, 83872, 2335, 51083, 4615, 3481, 7168, 3340, 43, 3678, 1289, 244, 7852, 2150, 8460, 2152, 5328, 7130, 2122, 51014, 3690, 308, 9060, 23643, 8111, 4192, 3694, 131566, 7980, 1490, 3589, 8291, 9435, 134, 6289, 6288, 2934, 966, 316, 2768, 928, 960, 3600, 10630, 1462, 5806, 4131, 1508, 11343, 4015, 114548, 10516, 3673, 5155, 3371, 8605, 5624, 5467, 5054, 654, 10…	1048	530	13528	1.77795	0.00581193	0.000215861	0.00305414
GOTERM_BP_FAT	GO:0048514~blood vessel morphogenesis	38	2.60989	2.02593e-06	3725, 154796, 4855, 2004, 2254, 283, 1499, 3676, 9047, 8817, 388, 2246, 7852, 4327, 147372, 7046, 4092, 4323, 5328, 641700, 677, 147, 290, 10512, 1012, 1906, 348, 3162, 7052, 182, 3491, 51129, 4627, 1490, 58504, 9464, 7057, 1000	1048	211	13528	2.32473	0.00705562	0.000252848	0.00371001
GOTERM_BP_FAT	GO:0031589~cell-substrate adhesion	23	1.57967	4.30048e-06	10516, 3673, 5796, 3672, 1308, 11151, 2335, 3690, 3611, 54749, 960, 5467, 1305, 3694, 27076, 10395, 1499, 1020, 3685, 8190, 1490, 87, 89	1048	98	13528	3.02952	0.0149178	0.000518149	0.00787514
GOTERM_BP_FAT	GO:0008284~positive regulation of cell proliferation	59	4.0522	6.7442e-06	3725, 4855, 11151, 5578, 6659, 9241, 2254, 80380, 282991, 84433, 9340, 283, 79805, 154, 3480, 3481, 2246, 4860, 8877, 2152, 6926, 4921, 2066, 133396, 5880, 5744, 5743, 2263, 3853, 3611, 9294, 1906, 55423, 2260, 4597, 3142, 7076, 3589, 65108, 1437, 56034, 1026, 3600, 8817, 7046, 595, 811, 3673, 2735, 9423, 3059, 5155, 2736, 1012, 5467, 1021, 7052, 7432, 4240	1048	414	13528	1.8396	0.0232954	0.000785393	0.0123499
GOTERM_BP_FAT	GO:0043062~extracellular structure organization	31	2.12912	6.85414e-06	1292, 26167, 7476, 333, 4897, 1499, 56127, 56126, 43, 56122, 1289, 151887, 7046, 7045, 4131, 4015, 2066, 10516, 4318, 1284, 3371, 57717, 1301, 3611, 5033, 1303, 4982, 8190, 2280, 3491, 1277, 1000	1048	163	13528	2.45497	0.0236706	0.000772453	0.0125512
GOTERM_BP_FAT	GO:0030030~cell projection organization	54	3.70879	7.53465e-06	55785, 2054, 11151, 5578, 4897, 23175, 9201, 3480, 7168, 7852, 6616, 2048, 9638, 5880, 8408, 9355, 3611, 2260, 56896, 7410, 9788, 84189, 4692, 51474, 22854, 864, 7414, 114787, 6809, 1951, 4734, 960, 3897, 51062, 64919, 1462, 4131, 6586, 65078, 3730, 9423, 3672, 5155, 2043, 2736, 1012, 1020, 10458, 146760, 4627, 6386, 80705, 9469, 374946	1048	368	13528	1.89417	0.02599	0.00082259	0.0137973
GOTERM_BP_FAT	GO:0007398~ectoderm development	35	2.40385	9.33878e-06	2054, 1474, 2810, 6706, 864, 1294, 7476, 3909, 1499, 113146, 7357, 4050, 1289, 50814, 2171, 6615, 6662, 3229, 1308, 3713, 2735, 84648, 5744, 5743, 3885, 3853, 2736, 5467, 3918, 1718, 182, 3914, 1490, 1277, 4771	1048	199	13528	2.27032	0.0321123	0.000988577	0.0171007
GOTERM_BP_FAT	GO:0030182~neuron differentiation	61	4.18956	9.59052e-06	2055, 5578, 26468, 4897, 9201, 3480, 3778, 10381, 7852, 6616, 2048, 9638, 2018, 2019, 8408, 7280, 9355, 3611, 1942, 2260, 56896, 26047, 84189, 1613, 4692, 864, 442308, 22854, 1745, 347733, 7476, 114787, 1746, 1028, 6809, 1608, 1951, 4734, 960, 3897, 51062, 5801, 64919, 1462, 7046, 4131, 65078, 6586, 3730, 3672, 9423, 266727, 2043, 2736, 5090, 1020, 182, 10458, 146760, 9469, 374946	1048	438	13528	1.79774	0.0329635	0.000985368	0.0175616
GOTERM_BP_FAT	GO:0000904~cell morphogenesis involved in differentiation	40	2.74725	1.09133e-05	1601, 4855, 864, 22854, 5578, 9241, 2335, 1951, 4897, 3897, 51062, 1499, 9201, 3480, 64919, 7852, 1462, 6616, 4131, 65078, 6662, 2048, 6586, 3730, 9638, 8408, 9423, 9355, 2043, 3611, 2736, 56896, 1020, 10458, 146760, 4627, 9469, 374946, 84189, 4692	1048	244	13528	2.11613	0.0374239	0.00108918	0.0199836
GOTERM_BP_FAT	GO:0007160~cell-matrix adhesion	21	1.44231	1.14274e-05	10516, 3673, 5796, 3672, 1308, 2335, 3690, 3611, 54749, 960, 1305, 3694, 27076, 10395, 1499, 1020, 3685, 8190, 1490, 87, 89	1048	89	13528	3.0458	0.039152	0.0011088	0.0209249
GOTERM_BP_FAT	GO:0006695~cholesterol biosynthetic process	11	0.755495	1.24472e-05	1718, 2222, 4047, 1727, 4597, 3156, 10682, 4598, 3157, 50814, 3422	1048	26	13528	5.46124	0.0425707	0.00117508	0.0227921
GOTERM_BP_FAT	GO:0051271~negative regulation of cell motion	17	1.16758	1.67716e-05	134, 5796, 5155, 7414, 3611, 26585, 10395, 348, 6237, 3162, 7168, 3486, 4771, 81, 87, 7057, 4092	1048	63	13528	3.48322	0.0569322	0.00154137	0.0307092
GOTERM_BP_FAT	GO:0016337~cell-cell adhesion	43	2.9533	1.7494e-05	26167, 1292, 25945, 4684, 1008, 649, 1009, 1951, 960, 4897, 3897, 1499, 56127, 56126, 3676, 2195, 8641, 56128, 10630, 56122, 56107, 56124, 3678, 1364, 6662, 22862, 5792, 347902, 5098, 57717, 1301, 1013, 1012, 92211, 1305, 4478, 51148, 9708, 4627, 1490, 5101, 58494, 79633, 1000	1048	276	13528	2.01109	0.0593103	0.00156651	0.0320318
GOTERM_BP_FAT	GO:0010033~response to organic substance	88	6.04396	1.86022e-05	1292, 3725, 1410, 11151, 113, 5578, 3337, 59345, 23175, 9414, 283, 51083, 8013, 435, 3480, 4615, 8835, 3481, 3778, 25822, 284114, 2066, 3306, 128, 3301, 3300, 1136, 3303, 5743, 9308, 308, 23643, 4982, 348, 7071, 6609, 3491, 1277, 70, 2947, 3310, 11080, 91319, 10049, 58, 2934, 65985, 1075, 7415, 18, 8651, 3312, 1026, 960, 1499, 54331, 8992, 5798, 7046, 4131, 4015, 4323, 23098, 7873, 1846, 595, 367…	1048	721	13528	1.5755	0.0629468	0.00162406	0.0340606
GOTERM_BP_FAT	GO:0008361~regulation of cell size	35	2.40385	1.98855e-05	154796, 1601, 1410, 2055, 2810, 58, 1026, 3624, 1032, 9201, 4633, 3481, 8877, 8992, 7046, 4131, 3575, 64121, 694, 8408, 978, 9423, 147, 5155, 1466, 2014, 2263, 10493, 3611, 26585, 1906, 2260, 131566, 65009, 4692	1048	206	13528	2.19317	0.0671404	0.0016937	0.03641
GOTERM_BP_FAT	GO:0022604~regulation of cell morphogenesis	26	1.78571	2.06851e-05	55785, 5064, 11151, 7476, 2768, 10979, 2335, 4897, 10395, 10630, 4131, 4092, 2048, 65078, 9423, 8408, 1136, 5792, 3611, 348, 1942, 7267, 4627, 7533, 1000, 10435	1048	131	13528	2.56197	0.0697436	0.00171983	0.0378736
GOTERM_BP_FAT	GO:0001525~angiogenesis	28	1.92308	2.29677e-05	3725, 4855, 2004, 2254, 283, 1499, 9047, 8817, 2246, 388, 7852, 147372, 4327, 4323, 5328, 641700, 290, 1012, 1906, 3162, 3491, 182, 51129, 4627, 58504, 1490, 9464, 7057	1048	148	13528	2.44213	0.0771358	0.00186508	0.0420523
GOTERM_BP_FAT	GO:0016125~sterol metabolic process	22	1.51099	2.46286e-05	2055, 4047, 6713, 341, 10682, 3157, 4598, 5467, 348, 6307, 1718, 3638, 2222, 6309, 1727, 4597, 3156, 51422, 50814, 3422, 3931, 51141	1048	101	13528	2.81173	0.0824775	0.00195441	0.0450927
GOTERM_BP_FAT	GO:0007015~actin filament organization	18	1.23626	2.59163e-05	8557, 58, 11151, 4739, 2934, 800, 27, 57580, 7456, 283, 5358, 3936, 1627, 70, 81, 87, 51474, 10435	1048	72	13528	3.2271	0.0865974	0.00201083	0.0474496
GOTERM_BP_FAT	GO:0032989~cellular component morphogenesis	55	3.77747	3.22031e-05	4855, 5578, 9241, 2335, 4897, 54908, 5376, 9201, 3480, 166336, 7168, 10487, 7852, 6616, 3575, 2048, 6662, 9638, 8408, 9355, 3611, 1794, 56896, 70, 84189, 4692, 1601, 8557, 58, 22854, 864, 928, 1951, 3897, 1499, 51062, 4633, 10630, 64919, 1462, 4131, 6586, 65078, 3730, 3672, 9423, 2043, 2736, 1020, 10458, 357, 146760, 4627, 9469, 374946	1048	397	13528	1.78832	0.106449	0.00244379	0.0589569
GOTERM_BP_FAT	GO:0007167~enzyme linked receptor protein signaling pathway	49	3.36538	3.95322e-05	3725, 9241, 2254, 2250, 154, 3480, 3481, 8835, 3340, 2246, 4921, 2048, 2066, 5796, 133396, 5792, 1136, 5791, 2263, 1942, 2260, 378, 7071, 1490, 9788, 4692, 7204, 1436, 64750, 56034, 8817, 558, 4053, 7046, 4092, 659, 5155, 2043, 7763, 285704, 654, 1020, 2280, 11167, 2688, 10458, 9185, 4919, 2530	1048	342	13528	1.84945	0.129048	0.00293543	0.0723704
GOTERM_BP_FAT	GO:0034329~cell junction assembly	13	0.892857	4.16096e-05	154796, 5796, 7414, 2335, 928, 3690, 7145, 10395, 3678, 87, 4092, 83660, 89	1048	41	13528	4.09291	0.135348	0.00302518	0.076172
GOTERM_BP_FAT	GO:0043627~response to estrogen stimulus	22	1.51099	4.53213e-05	595, 1410, 5155, 5578, 5743, 8651, 4982, 51083, 1499, 3162, 8835, 3778, 2688, 358, 2947, 5798, 4240, 7046, 898, 4131, 83992, 4323	1048	105	13528	2.70462	0.146493	0.00322746	0.082964
GOTERM_BP_FAT	GO:0051272~positive regulation of cell motion	21	1.44231	5.0551e-05	2066, 154796, 3673, 5155, 11151, 4318, 85366, 3611, 1012, 1906, 3480, 3481, 10630, 2113, 8877, 2150, 9469, 81, 2152, 7046, 7057	1048	98	13528	2.76609	0.161952	0.00352736	0.0925331
GOTERM_BP_FAT	GO:0006694~steroid biosynthetic process	19	1.30495	7.14738e-05	4047, 6713, 55124, 10682, 3157, 3294, 4598, 51170, 3972, 6307, 1718, 2222, 6309, 4597, 1727, 3156, 51422, 50814, 3422	1048	85	13528	2.88541	0.221051	0.00488626	0.130809
GOTERM_BP_FAT	GO:0031175~neuron projection development	39	2.67857	7.48441e-05	864, 22854, 5578, 114787, 6809, 1951, 4734, 960, 4897, 3897, 51062, 9201, 3480, 64919, 7852, 1462, 6616, 4131, 65078, 2048, 6586, 3730, 9638, 8408, 3672, 9423, 9355, 2043, 3611, 2736, 2260, 56896, 1020, 10458, 146760, 9469, 374946, 84189, 4692	1048	256	13528	1.96651	0.230173	0.00501794	0.136973
GOTERM_BP_FAT	GO:0008544~epidermis development	31	2.12912	7.57271e-05	1474, 2810, 6706, 864, 1294, 7476, 3909, 113146, 7357, 4050, 1289, 50814, 2171, 6615, 6662, 3229, 1308, 3713, 2735, 84648, 5744, 5743, 3885, 2736, 5467, 3918, 1718, 182, 3914, 1490, 1277	1048	184	13528	2.17478	0.232546	0.00498144	0.138588
GOTERM_BP_FAT	GO:0007409~axonogenesis	32	2.1978	7.72814e-05	864, 22854, 5578, 1951, 4897, 3897, 51062, 9201, 3480, 64919, 7852, 1462, 6616, 4131, 2048, 6586, 65078, 3730, 9638, 8408, 9423, 9355, 2043, 2736, 56896, 1020, 10458, 146760, 9469, 374946, 84189, 4692	1048	193	13528	2.14025	0.236704	0.00498953	0.14143
GOTERM_BP_FAT	GO:0034330~cell junction organization	15	1.03022	8.32892e-05	154796, 5796, 7414, 928, 2335, 3690, 7145, 10395, 357, 3678, 4771, 87, 4092, 83660, 89	1048	57	13528	3.39695	0.252565	0.00527889	0.152417
GOTERM_BP_FAT	GO:0030336~negative regulation of cell migration	15	1.03022	8.32892e-05	134, 5796, 5155, 7414, 3611, 26585, 10395, 348, 6237, 3162, 7168, 3486, 4771, 7057, 4092	1048	57	13528	3.39695	0.252565	0.00527889	0.152417
GOTERM_BP_FAT	GO:0050817~coagulation	21	1.44231	9.13074e-05	10516, 2812, 3673, 6289, 6288, 966, 2768, 83872, 928, 3690, 9060, 308, 5624, 5054, 7980, 57088, 244, 2150, 2152, 3589, 5328	1048	102	13528	2.65761	0.273222	0.00568261	0.167079
GOTERM_BP_FAT	GO:0007596~blood coagulation	21	1.44231	9.13074e-05	10516, 2812, 3673, 6289, 6288, 966, 2768, 83872, 928, 3690, 9060, 308, 5624, 5054, 7980, 57088, 244, 2150, 2152, 3589, 5328	1048	102	13528	2.65761	0.273222	0.00568261	0.167079
GOTERM_BP_FAT	GO:0048812~neuron projection morphogenesis	34	2.33516	9.49154e-05	864, 22854, 5578, 1951, 4897, 3897, 51062, 9201, 3480, 64919, 7852, 1462, 6616, 4131, 2048, 6586, 65078, 3730, 9638, 8408, 3672, 9423, 9355, 2043, 3611, 2736, 56896, 1020, 10458, 146760, 9469, 374946, 84189, 4692	1048	213	13528	2.0605	0.28233	0.00580319	0.173675
GOTERM_BP_FAT	GO:0006937~regulation of muscle contraction	17	1.16758	9.72529e-05	3673, 1264, 5578, 1136, 5743, 85366, 7138, 309, 10398, 1906, 154, 4633, 7168, 3778, 6915, 8877, 4092	1048	72	13528	3.04782	0.28817	0.00584347	0.177949
GOTERM_BP_FAT	GO:0048705~skeletal system morphogenesis	22	1.51099	0.000120636	3202, 145258, 4313, 5744, 3225, 9241, 649, 7476, 1746, 7763, 1301, 50515, 1305, 8817, 3340, 1490, 1277, 54, 7046, 6935, 10736, 6662	1048	112	13528	2.53558	0.344034	0.00712108	0.220689
GOTERM_BP_FAT	GO:0031344~regulation of cell projection organization	19	1.30495	0.000133719	3673, 8408, 9423, 5898, 1136, 5792, 7476, 3611, 4897, 1942, 348, 1627, 7533, 7046, 4131, 1000, 10435, 2048, 65078	1048	89	13528	2.75573	0.373358	0.00775939	0.244596
GOTERM_BP_FAT	GO:0048660~regulation of smooth muscle cell proliferation	13	0.892857	0.000142845	3725, 3673, 4855, 5155, 5743, 5578, 3611, 1012, 3600, 1906, 283, 7052, 3486	1048	46	13528	3.64803	0.393033	0.00815152	0.261269
GOTERM_BP_FAT	GO:0045785~positive regulation of cell adhesion	15	1.03022	0.000150904	3673, 6289, 6288, 3611, 1012, 3897, 55423, 1021, 7168, 7052, 3491, 2246, 151887, 7057, 4092	1048	60	13528	3.2271	0.409892	0.00847116	0.275989
GOTERM_BP_FAT	GO:0007156~homophilic cell adhesion	24	1.64835	0.000165183	26167, 25945, 1008, 1009, 1951, 3897, 56127, 56126, 2195, 8641, 56128, 56122, 56107, 56124, 5792, 347902, 5098, 57717, 1013, 1012, 92211, 9708, 5101, 1000, 79633	1048	131	13528	2.3649	0.438623	0.00912263	0.302067
GOTERM_BP_FAT	GO:0048545~response to steroid hormone stimulus	31	2.12912	0.000166367	1410, 58, 5578, 8651, 1026, 51083, 1499, 435, 8835, 3778, 5798, 7046, 4131, 4015, 4323, 2066, 595, 5155, 5743, 2796, 4982, 3162, 2688, 358, 1277, 2947, 4240, 3931, 898, 83992, 7057	1048	192	13528	2.08417	0.440941	0.00904478	0.304228
GOTERM_BP_FAT	GO:0001957~intramembranous ossification	5	0.343407	0.000167443	1513, 8817, 4313, 8313, 1277	1048	5	13528	12.9084	0.44304	0.0089636	0.306193
GOTERM_BP_FAT	GO:0040013~negative regulation of locomotion	15	1.03022	0.000182108	134, 5796, 5155, 7414, 3611, 26585, 10395, 348, 6237, 3162, 7168, 3486, 4771, 7057, 4092	1048	61	13528	3.1742	0.470873	0.00959799	0.332969
GOTERM_BP_FAT	GO:0016049~cell growth	15	1.03022	0.000182108	64121, 8408, 5155, 58, 1466, 147, 2014, 2263, 10493, 2260, 9201, 65009, 8992, 4692, 3575	1048	61	13528	3.1742	0.470873	0.00959799	0.332969
GOTERM_BP_FAT	GO:0001558~regulation of cell growth	31	2.12912	0.000200586	1601, 1410, 2810, 4897, 1026, 960, 3624, 1032, 4633, 3481, 8835, 10276, 3486, 8877, 8425, 7046, 4131, 4921, 694, 8408, 9423, 978, 3611, 26585, 1012, 348, 131566, 3491, 1490, 11082, 9643	1048	194	13528	2.06268	0.50397	0.0104099	0.366696
GOTERM_BP_FAT	GO:0051094~positive regulation of developmental process	40	2.74725	0.000205718	1437, 3725, 154796, 861, 5578, 7476, 2254, 64778, 4897, 285590, 79805, 3624, 154, 1499, 3481, 388, 3486, 4860, 8877, 2152, 4131, 3575, 2048, 659, 694, 9423, 5792, 9308, 3611, 2736, 5467, 654, 7071, 182, 51129, 2113, 3142, 898, 9643, 7057	1048	278	13528	1.85732	0.512789	0.0105187	0.37606
GOTERM_BP_FAT	GO:0007599~hemostasis	21	1.44231	0.000206783	10516, 2812, 3673, 6289, 6288, 966, 2768, 83872, 928, 3690, 9060, 308, 5624, 5054, 7980, 57088, 244, 2150, 2152, 3589, 5328	1048	108	13528	2.50997	0.514599	0.0104204	0.378003
GOTERM_BP_FAT	GO:0008203~cholesterol metabolic process	19	1.30495	0.000207677	2055, 4047, 6713, 10682, 341, 3157, 4598, 5467, 348, 1718, 3638, 2222, 1727, 4597, 3156, 50814, 3422, 3931, 51141	1048	92	13528	2.66586	0.516114	0.0103165	0.379634
GOTERM_BP_FAT	GO:0000902~cell morphogenesis	48	3.2967	0.00021039	1601, 4855, 864, 22854, 5578, 9241, 2335, 1951, 4897, 54908, 3897, 51062, 1499, 9201, 3480, 166336, 10630, 64919, 10487, 7852, 1462, 6616, 4131, 3575, 65078, 6662, 2048, 6586, 3730, 9638, 8408, 3672, 9423, 9355, 2043, 3611, 2736, 1794, 56896, 1020, 10458, 357, 146760, 4627, 9469, 374946, 84189, 4692	1048	356	13528	1.74046	0.520682	0.0103042	0.384585
GOTERM_BP_FAT	GO:0010035~response to inorganic substance	32	2.1978	0.000238498	3725, 1410, 7498, 22872, 5578, 2934, 51596, 18, 4734, 1026, 10397, 1499, 79901, 7168, 3778, 4131, 2066, 595, 7837, 5796, 5224, 1136, 5743, 7782, 353174, 4982, 5054, 348, 3162, 1277, 3931, 7057	1048	205	13528	2.01497	0.565539	0.0115117	0.435859
GOTERM_BP_FAT	GO:0001649~osteoblast differentiation	12	0.824176	0.000259032	3481, 1591, 2735, 43, 5744, 3486, 9241, 2254, 1277, 10457, 2736, 654	1048	42	13528	3.68811	0.595634	0.0123266	0.473301
GOTERM_BP_FAT	GO:0048729~tissue morphogenesis	29	1.99176	0.000292025	2132, 8557, 864, 317, 7476, 960, 7473, 10395, 8013, 1499, 4633, 7168, 6615, 6926, 4092, 659, 3202, 83439, 85366, 1301, 3611, 2736, 26585, 2280, 182, 4771, 1277, 70, 85358	1048	180	13528	2.07969	0.639685	0.0136996	0.533433
GOTERM_BP_FAT	GO:0048667~cell morphogenesis involved in neuron differentiation	32	2.1978	0.000337589	864, 22854, 5578, 1951, 4897, 3897, 51062, 9201, 3480, 64919, 7852, 1462, 6616, 4131, 2048, 6586, 65078, 3730, 9638, 8408, 9423, 9355, 2043, 2736, 56896, 1020, 10458, 146760, 9469, 374946, 84189, 4692	1048	209	13528	1.97641	0.692743	0.0156112	0.616421
GOTERM_BP_FAT	GO:0035295~tube development	33	2.26648	0.000389177	4855, 317, 9241, 2254, 960, 10395, 7474, 64399, 8013, 1499, 10220, 8817, 10630, 2246, 7852, 7046, 6926, 4015, 4323, 659, 3202, 2735, 10253, 5744, 3611, 2736, 26585, 1906, 3491, 1490, 9464, 83992, 85358	1048	220	13528	1.93626	0.743452	0.0177412	0.710301
GOTERM_BP_FAT	GO:0008202~steroid metabolic process	31	2.12912	0.000408788	2055, 4047, 570, 4598, 114881, 51170, 10202, 3638, 2222, 1727, 3156, 50814, 51422, 6713, 55124, 341, 10682, 3157, 3294, 5467, 348, 3972, 6307, 1718, 1591, 6309, 4597, 7533, 3422, 3931, 51141	1048	202	13528	1.98099	0.760453	0.0183874	0.745968
GOTERM_BP_FAT	GO:0051216~cartilage development	16	1.0989	0.000461674	3202, 5578, 649, 9241, 2254, 1746, 1301, 50515, 7474, 1906, 654, 8817, 1277, 1490, 6935, 6662	1048	74	13528	2.791	0.800895	0.0204787	0.84209
GOTERM_BP_FAT	GO:0044057~regulation of system process	42	2.88462	0.000469979	134, 1910, 240, 8553, 5578, 9627, 6804, 23630, 10398, 3624, 154, 4633, 3481, 1627, 7168, 3778, 43, 4050, 65018, 8877, 4131, 4092, 2048, 2066, 659, 3673, 1264, 147, 5743, 1136, 7138, 85366, 309, 1906, 5090, 348, 1020, 3162, 3768, 6915, 7533, 1000	1048	309	13528	1.75454	0.806594	0.0205822	0.857176
GOTERM_BP_FAT	GO:0048666~neuron development	45	3.09066	0.000478008	864, 22854, 5578, 26468, 114787, 1028, 6809, 1608, 1951, 4734, 960, 4897, 3897, 51062, 9201, 3480, 64919, 7852, 1462, 6616, 4131, 65078, 2048, 6586, 3730, 9638, 2019, 8408, 3672, 9423, 9355, 2043, 3611, 2736, 5090, 2260, 56896, 1020, 10458, 146760, 26047, 9469, 374946, 84189, 4692	1048	339	13528	1.7135	0.811948	0.0206713	0.871761
GOTERM_BP_FAT	GO:0050878~regulation of body fluid levels	24	1.64835	0.000497887	10516, 2812, 3673, 6289, 6288, 966, 2768, 83872, 928, 3690, 308, 9060, 5624, 1906, 5054, 7980, 3778, 57088, 7432, 244, 2150, 2152, 3589, 5328	1048	141	13528	2.19717	0.824576	0.021259	0.907859
GOTERM_BP_FAT	GO:0051789~response to protein stimulus	20	1.37363	0.000512471	595, 3673, 3306, 10049, 3301, 3300, 3303, 7415, 3337, 3312, 23564, 7071, 3491, 7267, 3310, 25822, 11080, 4131, 91319, 7873	1048	107	13528	2.41278	0.833298	0.0216112	0.934333
GOTERM_BP_FAT	GO:0007169~transmembrane receptor protein tyrosine kinase signaling pathway	33	2.26648	0.000536658	1436, 56034, 2254, 2250, 154, 3480, 3481, 8835, 8817, 3340, 2246, 558, 4921, 2048, 2066, 659, 133396, 5155, 1136, 2043, 2263, 7763, 1942, 2260, 1020, 378, 10458, 2688, 9185, 1490, 4919, 9788, 4692	1048	224	13528	1.90168	0.846817	0.0223504	0.978227
GOTERM_BP_FAT	GO:0040008~regulation of growth	45	3.09066	0.000543802	2621, 1601, 1410, 2810, 4739, 9241, 2254, 8091, 8651, 960, 1026, 4897, 3624, 154, 1032, 4633, 3481, 8835, 10276, 3486, 8877, 8425, 7046, 4131, 4921, 137964, 694, 8408, 978, 9423, 147040, 3611, 1735, 26585, 1012, 348, 131566, 10933, 3491, 2688, 1490, 3142, 4692, 9643, 11082	1048	341	13528	1.70345	0.850596	0.022378	0.991187
GOTERM_BP_FAT	GO:0007267~cell-cell signaling	70	4.80769	0.000547351	26167, 22839, 2055, 5578, 2254, 6324, 2706, 6591, 2250, 5376, 51083, 3624, 152, 2195, 3481, 3778, 43, 2246, 8425, 6616, 6926, 7130, 11245, 5744, 1136, 5792, 9547, 85366, 1082, 4885, 55423, 1906, 1942, 348, 7071, 79690, 2258, 3589, 134, 6804, 5413, 7476, 18, 7473, 3600, 30011, 7474, 1499, 56127, 56126, 8817, 4050, 56122, 6581, 6810, 2735, 10253, 147, 57717, 2736, 26585, 2796, 9568, 1960, 3972, 102…	1048	600	13528	1.50598	0.852439	0.0222604	0.997625
GOTERM_BP_FAT	GO:0045766~positive regulation of angiogenesis	9	0.618132	0.000554679	154796, 861, 694, 388, 51129, 8877, 2152, 79805, 7057	1048	26	13528	4.46829	0.856172	0.0222958	1.01092
GOTERM_BP_FAT	GO:0019220~regulation of phosphate metabolic process	59	4.0522	0.000570462	3725, 9966, 2810, 113, 5578, 283, 10395, 154, 3624, 152, 4616, 3481, 114898, 3486, 3156, 7852, 8877, 51422, 64781, 133396, 1136, 3611, 1906, 9294, 1942, 348, 7410, 3589, 1437, 134, 1910, 29775, 56034, 1028, 1608, 8651, 81706, 1026, 1606, 1032, 3985, 7046, 4092, 595, 659, 3673, 3672, 10253, 3059, 5155, 5569, 1020, 5292, 9134, 2280, 2688, 5999, 4771, 7057	1048	485	13528	1.5703	0.863896	0.0226626	1.03954
GOTERM_BP_FAT	GO:0051174~regulation of phosphorus metabolic process	59	4.0522	0.000570462	3725, 9966, 2810, 113, 5578, 283, 10395, 154, 3624, 152, 4616, 3481, 114898, 3486, 3156, 7852, 8877, 51422, 64781, 133396, 1136, 3611, 1906, 9294, 1942, 348, 7410, 3589, 1437, 134, 1910, 29775, 56034, 1028, 1608, 8651, 81706, 1026, 1606, 1032, 3985, 7046, 4092, 595, 659, 3673, 3672, 10253, 3059, 5155, 5569, 1020, 5292, 9134, 2280, 2688, 5999, 4771, 7057	1048	485	13528	1.5703	0.863896	0.0226626	1.03954
GOTERM_BP_FAT	GO:0008610~lipid biosynthetic process	43	2.9533	0.000614466	392636, 2055, 4047, 240, 241, 2583, 4598, 129642, 51170, 283, 9415, 79888, 2222, 7357, 1727, 3156, 50814, 51422, 10826, 137964, 30815, 6713, 5743, 47, 55124, 8560, 10020, 10682, 3157, 64577, 3294, 80339, 1906, 3972, 1718, 6307, 6609, 6309, 51148, 4597, 54947, 3931, 3422	1048	323	13528	1.71846	0.883308	0.024116	1.1193
GOTERM_BP_FAT	GO:0032970~regulation of actin filament-based process	18	1.23626	0.00061941	154796, 10529, 11151, 7114, 2934, 85366, 3611, 1906, 10395, 10092, 7168, 357, 7117, 11013, 4771, 9168, 51474, 10435	1048	92	13528	2.52556	0.885308	0.0240379	1.12826
GOTERM_BP_FAT	GO:0042325~regulation of phosphorylation	57	3.91484	0.000621629	3725, 9966, 2810, 113, 5578, 283, 3624, 154, 152, 4616, 3481, 114898, 3486, 3156, 7852, 8877, 51422, 64781, 133396, 1136, 3611, 1906, 9294, 1942, 348, 7410, 3589, 1437, 134, 1910, 29775, 56034, 1028, 1608, 8651, 81706, 1026, 1606, 3985, 1032, 7046, 4092, 595, 659, 3672, 10253, 3059, 5155, 5569, 1020, 5292, 9134, 2280, 2688, 5999, 4771, 7057	1048	466	13528	1.57892	0.886195	0.0238582	1.13228
GOTERM_BP_FAT	GO:0043623~cellular protein complex assembly	26	1.78571	0.000679961	8557, 6706, 442308, 7846, 347733, 2934, 56034, 283, 57580, 154, 10382, 7278, 10381, 51807, 7277, 84790, 811, 7280, 1136, 54443, 10376, 1020, 2280, 84617, 84688, 83992, 113457	1048	162	13528	2.07172	0.907197	0.0257856	1.23791
GOTERM_BP_FAT	GO:0031099~regeneration	15	1.03022	0.00069961	595, 2621, 2934, 8651, 1026, 5054, 8013, 146760, 558, 9469, 1462, 7046, 898, 4131, 5328	1048	69	13528	2.80617	0.91336	0.0262366	1.27346
GOTERM_BP_FAT	GO:0010769~regulation of cell morphogenesis involved in differentiation	16	1.0989	0.000717791	8408, 9423, 5792, 1136, 7476, 3611, 4897, 1942, 348, 7267, 7533, 4131, 1000, 4092, 2048, 65078	1048	77	13528	2.68226	0.918698	0.0266239	1.30635
GOTERM_BP_FAT	GO:0051493~regulation of cytoskeleton organization	23	1.57967	0.000733721	154796, 91624, 10529, 11151, 7114, 2934, 3611, 10395, 1906, 1499, 348235, 10092, 7168, 357, 7117, 11013, 4771, 9168, 51474, 4131, 83992, 4281, 10435	1048	136	13528	2.18304	0.923104	0.0269214	1.33516
GOTERM_BP_FAT	GO:0030155~regulation of cell adhesion	23	1.57967	0.00081174	3673, 6289, 6288, 9267, 2934, 3611, 1012, 3897, 3909, 55423, 1021, 3491, 7168, 7052, 2246, 4771, 1277, 398, 151887, 7045, 4092, 4323, 7057	1048	137	13528	2.1671	0.941468	0.0294337	1.47613
GOTERM_BP_FAT	GO:0007229~integrin-mediated signaling pathway	15	1.03022	0.000813402	1307, 3673, 3672, 4739, 9510, 3690, 3611, 3694, 3685, 3676, 8745, 4627, 3678, 1490, 2530	1048	70	13528	2.76609	0.941807	0.0291905	1.47914
GOTERM_BP_FAT	GO:0010975~regulation of neuron projection development	15	1.03022	0.000813402	8408, 9423, 5792, 1136, 7476, 3611, 4897, 1942, 348, 1627, 7533, 4131, 1000, 2048, 65078	1048	70	13528	2.76609	0.941807	0.0291905	1.47914
GOTERM_BP_FAT	GO:0050818~regulation of coagulation	11	0.755495	0.000903132	10630, 5155, 308, 2150, 5624, 2152, 1906, 5054, 7057, 348, 5328	1048	41	13528	3.46323	0.957484	0.0320312	1.64103
GOTERM_BP_FAT	GO:0006986~response to unfolded protein	15	1.03022	0.00094242	595, 3306, 10049, 3301, 3300, 3303, 7415, 3337, 3312, 23564, 3310, 25822, 11080, 91319, 7873	1048	71	13528	2.72713	0.962944	0.0330666	1.71184
GOTERM_BP_FAT	GO:0045740~positive regulation of DNA replication	9	0.618132	0.000960383	1437, 3725, 811, 3480, 3481, 2735, 5155, 56034, 2736	1048	28	13528	4.14913	0.9652	0.0333519	1.7442
GOTERM_BP_FAT	GO:0016044~membrane organization	48	3.2967	0.000966243	134, 148229, 1601, 2054, 2055, 11151, 22872, 333, 928, 9341, 6809, 3312, 4734, 4897, 30011, 9902, 51606, 154, 8673, 10484, 8773, 10487, 1289, 117144, 5806, 30846, 8218, 1174, 3055, 10802, 6810, 8408, 9871, 1794, 348, 1020, 1718, 3685, 55531, 57403, 10938, 54947, 57088, 85439, 4240, 55707, 7057, 8291	1048	381	13528	1.62625	0.965907	0.0332221	1.75475
GOTERM_BP_FAT	GO:0030198~extracellular matrix organization	19	1.30495	0.000972059	1292, 10516, 4318, 1284, 333, 1301, 3611, 5033, 1303, 4982, 8190, 2280, 3491, 1277, 1289, 151887, 7046, 7045, 4015	1048	104	13528	2.35826	0.966593	0.0330935	1.76522
GOTERM_BP_FAT	GO:0051050~positive regulation of transport	32	2.1978	0.00103104	134, 9966, 6289, 6288, 5578, 65985, 5413, 6804, 4734, 9388, 283, 3624, 154, 3481, 114898, 43, 4050, 65018, 81, 6616, 7046, 5806, 114548, 2066, 811, 3673, 5174, 1906, 348, 1020, 23413, 4240	1048	223	13528	1.85233	0.972822	0.0347291	1.87138
GOTERM_BP_FAT	GO:0010740~positive regulation of protein kinase cascade	26	1.78571	0.0010664	1437, 2254, 4734, 84433, 1499, 154, 4615, 3481, 389, 4050, 2152, 7046, 133396, 1893, 3059, 51014, 3611, 5467, 10769, 3162, 2280, 3956, 7052, 2688, 10783, 3589	1048	167	13528	2.00969	0.975985	0.035557	1.93497
GOTERM_BP_FAT	GO:0032956~regulation of actin cytoskeleton organization	17	1.16758	0.00120319	154796, 10529, 11151, 7114, 2934, 3611, 1906, 10395, 10092, 7168, 357, 7117, 11013, 4771, 9168, 51474, 10435	1048	89	13528	2.46565	0.985119	0.0396511	2.1806
GOTERM_BP_FAT	GO:0048858~cell projection morphogenesis	34	2.33516	0.00124814	864, 22854, 5578, 1951, 4897, 3897, 51062, 9201, 3480, 64919, 7852, 1462, 6616, 4131, 2048, 6586, 65078, 3730, 9638, 8408, 3672, 9423, 9355, 2043, 3611, 2736, 56896, 1020, 10458, 146760, 9469, 374946, 84189, 4692	1048	245	13528	1.79137	0.987285	0.040719	2.26118
GOTERM_BP_FAT	GO:0045596~negative regulation of cell differentiation	31	2.12912	0.00125044	861, 4855, 1745, 9241, 1746, 3624, 1499, 10220, 7046, 6926, 4092, 10736, 6662, 2048, 65078, 811, 595, 8408, 9423, 5744, 55124, 3690, 2736, 3685, 1021, 182, 7267, 8313, 3142, 7533, 6935	1048	216	13528	1.85259	0.987387	0.0404157	2.26531
GOTERM_BP_FAT	GO:0007044~cell-substrate junction assembly	8	0.549451	0.00132604	5796, 3678, 2335, 3690, 7145, 87, 10395, 89	1048	23	13528	4.48988	0.990319	0.0424161	2.4007
GOTERM_BP_FAT	GO:0016339~calcium-dependent cell-cell adhesion	8	0.549451	0.00132604	56127, 26167, 56126, 8641, 56122, 5098, 57717, 1012, 1000	1048	23	13528	4.48988	0.990319	0.0424161	2.4007
GOTERM_BP_FAT	GO:0009954~proximal/distal pattern formation	8	0.549451	0.00132604	2019, 2735, 1745, 1746, 2736, 26585, 1499, 56603	1048	23	13528	4.48988	0.990319	0.0424161	2.4007
GOTERM_BP_FAT	GO:0030193~regulation of blood coagulation	10	0.686813	0.00134067	10630, 5155, 2150, 5624, 2152, 1906, 5054, 7057, 348, 5328	1048	36	13528	3.58567	0.990802	0.0424859	2.42688
GOTERM_BP_FAT	GO:0001763~morphogenesis of a branching structure	15	1.03022	0.00143704	3202, 4855, 10253, 1746, 3611, 960, 26585, 2736, 1906, 1305, 1499, 3491, 7852, 4323, 6926	1048	74	13528	2.61657	0.993435	0.0450638	2.59916
GOTERM_BP_FAT	GO:0030324~lung development	18	1.23626	0.00145372	659, 3202, 2735, 10253, 5744, 2254, 2736, 64399, 7474, 1499, 8817, 10630, 2246, 1490, 7046, 83992, 4323, 4015	1048	99	13528	2.34698	0.993808	0.0451703	2.62895
GOTERM_BP_FAT	GO:0060541~respiratory system development	19	1.30495	0.00152081	55107, 659, 3202, 2735, 10253, 5744, 2254, 2736, 64399, 7474, 1499, 8817, 10630, 2246, 1490, 7046, 83992, 4323, 4015	1048	108	13528	2.27092	0.995104	0.0467914	2.74869
GOTERM_BP_FAT	GO:0010648~negative regulation of cell communication	34	2.33516	0.00153323	134, 5578, 9241, 2254, 10272, 8651, 115265, 10395, 64399, 154, 8835, 43, 3486, 7088, 6498, 6002, 8601, 4092, 811, 595, 145258, 5792, 5743, 50515, 26585, 30851, 27122, 64407, 5999, 8313, 4771, 399, 7057, 56603	1048	248	13528	1.7697	0.995312	0.0467534	2.77084
GOTERM_BP_FAT	GO:0051051~negative regulation of transport	22	1.51099	0.00159483	134, 1410, 5578, 5743, 341, 3690, 5569, 4734, 1906, 57120, 3624, 154, 8682, 1020, 3685, 3162, 3481, 23409, 4050, 7057, 3589, 114548	1048	135	13528	2.10359	0.996221	0.0481675	2.88063
GOTERM_BP_FAT	GO:0006720~isoprenoid metabolic process	11	0.755495	0.00161697	2222, 128, 4597, 642443, 3156, 5947, 4598, 3157, 64577, 3422, 5467, 56603	1048	44	13528	3.2271	0.996503	0.0484023	2.92006
GOTERM_BP_FAT	GO:0010647~positive regulation of cell communication	42	2.88462	0.0016283	1437, 84632, 4684, 6659, 2254, 1028, 84433, 4734, 3897, 154, 1499, 4615, 3481, 8817, 389, 4050, 65018, 7046, 2152, 2066, 133396, 3673, 1893, 3059, 5743, 51014, 3611, 1012, 5467, 10769, 10666, 3162, 3956, 2280, 7052, 182, 2688, 29767, 10783, 3932, 7057, 3589	1048	329	13528	1.64788	0.996639	0.0483199	2.94023
GOTERM_BP_FAT	GO:0007243~protein kinase cascade	46	3.15934	0.00162896	134, 9966, 1410, 4855, 7294, 11221, 29775, 5578, 2768, 9262, 8651, 7474, 4616, 152, 3480, 3481, 8835, 114898, 23012, 3340, 55504, 2246, 65018, 7852, 51422, 7046, 9693, 1846, 133396, 3672, 147, 51014, 23643, 9294, 1906, 1942, 2260, 1020, 3162, 2688, 5999, 2258, 5598, 1613, 7057, 85358	1048	370	13528	1.60483	0.996647	0.0479326	2.94141
GOTERM_BP_FAT	GO:0009968~negative regulation of signal transduction	31	2.12912	0.00179859	5578, 9241, 2254, 10272, 8651, 115265, 10395, 64399, 154, 8835, 3486, 7088, 6498, 6002, 8601, 4092, 811, 595, 145258, 5792, 50515, 26585, 30851, 27122, 64407, 5999, 8313, 4771, 399, 7057, 56603	1048	221	13528	1.81068	0.998148	0.0523552	3.24297
GOTERM_BP_FAT	GO:0040007~growth	27	1.8544	0.00185166	58, 2934, 10220, 3624, 9201, 8992, 3575, 5328, 64121, 3202, 8408, 5155, 1466, 147, 2014, 5743, 2263, 10493, 50515, 2736, 5467, 5054, 2260, 654, 65009, 4692, 898	1048	183	13528	1.90452	0.998462	0.0534149	3.33712
GOTERM_BP_FAT	GO:0042326~negative regulation of phosphorylation	11	0.755495	0.00193734	3725, 1032, 2280, 5578, 3486, 4771, 1028, 8651, 1026, 4092, 3624	1048	45	13528	3.15539	0.998861	0.0553629	3.48896
GOTERM_BP_FAT	GO:0048661~positive regulation of smooth muscle cell proliferation	9	0.618132	0.00198021	3725, 3673, 4855, 7052, 5155, 5578, 5743, 1012, 1906	1048	31	13528	3.7476	0.99902	0.0560961	3.56486
GOTERM_BP_FAT	GO:0030323~respiratory tube development	18	1.23626	0.00203023	659, 3202, 2735, 10253, 5744, 2254, 2736, 64399, 7474, 1499, 8817, 10630, 2246, 1490, 7046, 83992, 4323, 4015	1048	102	13528	2.27795	0.999177	0.0570117	3.65332
GOTERM_BP_FAT	GO:0048706~embryonic skeletal system development	15	1.03022	0.00213156	3202, 145258, 3225, 1745, 9241, 2254, 1746, 1301, 50515, 3340, 3231, 1277, 7046, 10736, 6935	1048	77	13528	2.51462	0.999423	0.0592983	3.83232
GOTERM_BP_FAT	GO:0060284~regulation of cell development	29	1.99176	0.00229284	1745, 9241, 7476, 1746, 4897, 3481, 1627, 3486, 4131, 6926, 4092, 2048, 65078, 811, 53637, 694, 8408, 9423, 1136, 5792, 3611, 2736, 1906, 348, 1942, 7267, 7077, 7533, 1000	1048	205	13528	1.82607	0.999672	0.0631434	4.11656
GOTERM_BP_FAT	GO:0009967~positive regulation of signal transduction	38	2.60989	0.00239979	1437, 84632, 4684, 6659, 2254, 1028, 84433, 4734, 3897, 154, 1499, 4615, 3481, 8817, 389, 4050, 7046, 2152, 133396, 1893, 3059, 51014, 3611, 1012, 5467, 10666, 10769, 3162, 3956, 2280, 7052, 182, 2688, 29767, 10783, 3932, 7057, 3589	1048	295	13528	1.66278	0.999775	0.0654783	4.3046
GOTERM_BP_FAT	GO:0001936~regulation of endothelial cell proliferation	9	0.618132	0.002464	9966, 5155, 2152, 1012, 79805, 83992, 283, 7057, 348	1048	32	13528	3.63049	0.99982	0.0666532	4.41734
GOTERM_BP_FAT	GO:0042493~response to drug	30	2.06044	0.00250866	3725, 5141, 65985, 18, 8651, 1026, 51083, 1603, 4860, 4131, 4015, 2066, 595, 2018, 3673, 5174, 1136, 5743, 3157, 10512, 4982, 6609, 9961, 70, 2869, 8412, 3932, 898, 83992, 10763	1048	216	13528	1.79283	0.999846	0.0673011	4.49567
GOTERM_BP_FAT	GO:0032990~cell part morphogenesis	34	2.33516	0.00258508	864, 22854, 5578, 1951, 4897, 3897, 51062, 9201, 3480, 64919, 7852, 1462, 6616, 4131, 2048, 6586, 65078, 3730, 9638, 8408, 3672, 9423, 9355, 2043, 3611, 2736, 56896, 1020, 10458, 146760, 9469, 374946, 84189, 4692	1048	256	13528	1.7144	0.999882	0.0687549	4.62958
GOTERM_BP_FAT	GO:0003002~regionalization	28	1.92308	0.00258804	8557, 1745, 9241, 7476, 1746, 7473, 64399, 1499, 10220, 7046, 6926, 659, 3202, 2018, 145258, 2019, 3229, 2735, 83439, 9355, 3225, 2736, 26585, 1906, 5090, 3955, 8313, 56603	1048	197	13528	1.8347	0.999883	0.0683119	4.63476
GOTERM_BP_FAT	GO:0045765~regulation of angiogenesis	13	0.892857	0.00289334	861, 154796, 694, 1284, 5054, 79805, 3162, 388, 51129, 8877, 5598, 2152, 7057	1048	63	13528	2.66364	0.99996	0.0755006	5.16791
GOTERM_BP_FAT	GO:0031100~organ regeneration	8	0.549451	0.00289968	2621, 595, 558, 8651, 1026, 7046, 898, 8013	1048	26	13528	3.97181	0.999961	0.0751004	5.17896
GOTERM_BP_FAT	GO:0051129~negative regulation of cellular component organization	22	1.51099	0.00299893	8408, 9423, 11151, 7114, 2934, 5792, 341, 10395, 7267, 357, 7117, 11013, 7533, 9168, 51474, 4131, 4323, 7057, 4092, 4281, 2048, 65078	1048	142	13528	1.99989	0.999972	0.0770036	5.35166
GOTERM_BP_FAT	GO:0044087~regulation of cellular component biogenesis	22	1.51099	0.00299893	154796, 11151, 5898, 5578, 7114, 2934, 7476, 10395, 1906, 10092, 7168, 7117, 11013, 4771, 9168, 6616, 7046, 4131, 83992, 4323, 7057, 10435	1048	142	13528	1.99989	0.999972	0.0770036	5.35166
GOTERM_BP_FAT	GO:0045664~regulation of neuron differentiation	21	1.44231	0.00305929	53637, 811, 8408, 9423, 1136, 5792, 9241, 7476, 3611, 2736, 4897, 1942, 348, 7267, 1627, 7077, 7533, 4131, 1000, 2048, 65078	1048	133	13528	2.03817	0.999978	0.0779223	5.45653
GOTERM_BP_FAT	GO:0016192~vesicle-mediated transport	64	4.3956	0.00313433	2054, 11151, 22872, 94121, 333, 9341, 154, 8673, 9201, 11015, 10484, 8773, 388, 10487, 6616, 8218, 10133, 3055, 8408, 85366, 9871, 23265, 2802, 348, 57120, 3685, 378, 400, 85439, 55707, 9783, 65108, 134, 1601, 51209, 55062, 2934, 9267, 6804, 5413, 7415, 10226, 6809, 3312, 4734, 30011, 9902, 51606, 1499, 81555, 58485, 5806, 30846, 1174, 10802, 6810, 5861, 55531, 1020, 57403, 10938, 1212, 4240, 7057	1048	576	13528	1.43427	0.999983	0.079183	5.58677
GOTERM_BP_FAT	GO:0008299~isoprenoid biosynthetic process	7	0.480769	0.00319155	2222, 4597, 3156, 4598, 3157, 64577, 3422	1048	20	13528	4.51794	0.999986	0.0799942	5.68596
GOTERM_BP_FAT	GO:0045936~negative regulation of phosphate metabolic process	11	0.755495	0.0032156	3725, 1032, 2280, 5578, 3486, 4771, 1028, 8651, 1026, 4092, 3624	1048	48	13528	2.95817	0.999987	0.0800007	5.72762
GOTERM_BP_FAT	GO:0010563~negative regulation of phosphorus metabolic process	11	0.755495	0.0032156	3725, 1032, 2280, 5578, 3486, 4771, 1028, 8651, 1026, 4092, 3624	1048	48	13528	2.95817	0.999987	0.0800007	5.72762
GOTERM_BP_FAT	GO:0030335~positive regulation of cell migration	16	1.0989	0.00325234	2066, 154796, 3673, 5155, 11151, 4318, 3611, 1012, 1906, 3480, 3481, 10630, 8877, 2150, 2152, 7057	1048	89	13528	2.32061	0.999989	0.0803082	5.79124
GOTERM_BP_FAT	GO:0009991~response to extracellular stimulus	30	2.06044	0.0032926	3725, 58, 240, 65985, 2934, 1026, 960, 9388, 1603, 435, 1032, 4277, 558, 6581, 4131, 659, 595, 3673, 5743, 81788, 3294, 7782, 23564, 4982, 3162, 1591, 3939, 1277, 898, 10763	1048	220	13528	1.76024	0.99999	0.0806937	5.8609
GOTERM_BP_FAT	GO:0040017~positive regulation of locomotion	17	1.16758	0.00335856	2066, 154796, 3673, 5155, 11151, 4318, 5578, 3611, 1012, 1906, 3480, 3481, 10630, 8877, 2150, 2152, 7057	1048	98	13528	2.23921	0.999992	0.0816735	5.97492
GOTERM_BP_FAT	GO:0033674~positive regulation of kinase activity	31	2.12912	0.0035355	134, 9966, 113, 29775, 56034, 1608, 1606, 283, 154, 4616, 152, 114898, 3481, 7852, 8877, 51422, 7046, 595, 64781, 3672, 5155, 1136, 3611, 1906, 9294, 1942, 1020, 5292, 7410, 2688, 7057	1048	231	13528	1.7323	0.999996	0.0852036	6.28015
GOTERM_BP_FAT	GO:0060415~muscle tissue morphogenesis	8	0.549451	0.00365722	4633, 2280, 8557, 7168, 85366, 70, 1301, 4092	1048	27	13528	3.82471	0.999997	0.0874087	6.48956
GOTERM_BP_FAT	GO:0055008~cardiac muscle tissue morphogenesis	8	0.549451	0.00365722	4633, 2280, 8557, 7168, 85366, 70, 1301, 4092	1048	27	13528	3.82471	0.999997	0.0874087	6.48956
GOTERM_BP_FAT	GO:0034762~regulation of transmembrane transport	8	0.549451	0.00365722	2280, 3481, 57338, 5174, 117144, 81, 57158, 154	1048	27	13528	3.82471	0.999997	0.0874087	6.48956
GOTERM_BP_FAT	GO:0048754~branching morphogenesis of a tube	13	0.892857	0.00378707	3202, 4855, 10253, 3611, 960, 26585, 2736, 1906, 1499, 3491, 7852, 4323, 6926	1048	65	13528	2.58168	0.999998	0.0897619	6.71249
GOTERM_BP_FAT	GO:0051241~negative regulation of multicellular organismal process	24	1.64835	0.00388199	134, 659, 5155, 5578, 5743, 9308, 9241, 341, 7138, 308, 5624, 1906, 4982, 5054, 3624, 154, 348, 3162, 3481, 3778, 43, 7057, 6662, 5328	1048	164	13528	1.88903	0.999999	0.0912927	6.87515
GOTERM_BP_FAT	GO:0045859~regulation of protein kinase activity	42	2.88462	0.00389097	134, 9966, 2810, 113, 29775, 5578, 56034, 1028, 1608, 1026, 1606, 283, 154, 1032, 4616, 152, 3481, 114898, 3156, 7852, 8877, 51422, 7046, 595, 64781, 3672, 10253, 5155, 1136, 3611, 5569, 9294, 1906, 348, 1942, 1020, 5292, 9134, 2688, 5999, 4771, 7057	1048	345	13528	1.57146	0.999999	0.0908844	6.89052
GOTERM_BP_FAT	GO:0070271~protein complex biogenesis	57	3.91484	0.00391318	10346, 1410, 241, 7846, 55742, 9341, 57580, 283, 7456, 154, 8673, 10382, 284119, 3480, 114898, 10381, 10297, 6498, 5441, 978, 7280, 1136, 308, 3611, 10376, 57120, 9057, 51129, 84688, 1000, 113457, 8557, 6706, 442308, 29775, 347733, 2934, 51596, 56034, 7415, 1499, 51062, 7278, 51807, 7277, 84790, 114548, 811, 6810, 26133, 54443, 1020, 2280, 7052, 84617, 9185, 2969, 83992	1048	505	13528	1.45699	0.999999	0.0907747	6.92852
GOTERM_BP_FAT	GO:0006461~protein complex assembly	57	3.91484	0.00391318	10346, 1410, 241, 7846, 55742, 9341, 57580, 283, 7456, 154, 8673, 10382, 284119, 3480, 114898, 10381, 10297, 6498, 5441, 978, 7280, 1136, 308, 3611, 10376, 57120, 9057, 51129, 84688, 1000, 113457, 8557, 6706, 442308, 29775, 347733, 2934, 51596, 56034, 7415, 1499, 51062, 7278, 51807, 7277, 84790, 114548, 811, 6810, 26133, 54443, 1020, 2280, 7052, 84617, 9185, 2969, 83992	1048	505	13528	1.45699	0.999999	0.0907747	6.92852
GOTERM_BP_FAT	GO:0043065~positive regulation of apoptosis	50	3.43407	0.00400119	3725, 2810, 6659, 5578, 51083, 10395, 57580, 3624, 154, 57823, 23370, 3778, 55504, 3486, 9500, 4318, 5743, 5792, 9540, 348, 29, 6609, 7071, 94241, 7410, 57060, 2113, 1613, 7204, 134, 442308, 864, 9262, 960, 1026, 665, 83464, 10276, 4050, 7046, 8718, 114548, 22861, 3672, 1020, 3162, 79400, 7052, 3164, 3932	1048	430	13528	1.50098	0.999999	0.0921135	7.079
GOTERM_BP_FAT	GO:0045860~positive regulation of protein kinase activity	30	2.06044	0.00400906	134, 9966, 29775, 113, 56034, 1608, 1606, 283, 154, 4616, 152, 114898, 3481, 7852, 8877, 51422, 7046, 595, 64781, 3672, 5155, 1136, 3611, 1906, 9294, 1942, 1020, 5292, 2688, 7057	1048	223	13528	1.73656	0.999999	0.0916843	7.09245
GOTERM_BP_FAT	GO:0032331~negative regulation of chondrocyte differentiation	4	0.274725	0.00410486	5744, 2736, 6662, 1499	1048	5	13528	10.3267	0.999999	0.0931662	7.25597
GOTERM_BP_FAT	GO:0051047~positive regulation of secretion	18	1.23626	0.00414781	134, 9966, 6289, 6288, 5578, 65985, 6804, 5413, 1906, 283, 3624, 1020, 3481, 43, 23413, 65018, 6616, 114548	1048	109	13528	2.13166	1	0.0934903	7.32917
GOTERM_BP_FAT	GO:0051017~actin filament bundle formation	7	0.480769	0.00417968	3936, 800, 4739, 81, 27, 51474, 87	1048	21	13528	4.3028	1	0.0935738	7.38348
GOTERM_BP_FAT	GO:0043549~regulation of kinase activity	43	2.9533	0.00419818	134, 9966, 2810, 113, 29775, 5578, 56034, 1028, 1608, 1026, 1606, 283, 154, 1032, 4616, 152, 3481, 114898, 3156, 7852, 8877, 51422, 7046, 595, 64781, 3672, 10253, 5155, 1136, 3611, 5569, 9294, 1906, 1942, 348, 1020, 5292, 9134, 7410, 2688, 5999, 4771, 7057	1048	357	13528	1.55479	1	0.0933725	7.41499
GOTERM_BP_FAT	GO:0007264~small GTPase mediated signal transduction	38	2.60989	0.00422213	51209, 2768, 255426, 9411, 51655, 57514, 6237, 148252, 389, 388, 22808, 5865, 9693, 64121, 5880, 8408, 5861, 390, 5898, 10966, 1012, 115273, 348, 29, 30851, 378, 1718, 3162, 2669, 57403, 7410, 25759, 6386, 400, 10123, 398, 8412, 399	1048	305	13528	1.60826	1	0.0932885	7.45575
GOTERM_BP_FAT	GO:0045453~bone resorption	6	0.412088	0.0042826	1513, 5880, 7498, 54, 154, 1499	1048	15	13528	5.16336	1	0.0939701	7.55861
GOTERM_BP_FAT	GO:0007507~heart development	29	1.99176	0.00454672	8557, 840, 6659, 9510, 10395, 1499, 3676, 4633, 7168, 1289, 7046, 2997, 6926, 4092, 6662, 2200, 2066, 147, 1136, 2122, 85366, 1301, 2736, 10512, 1906, 8728, 2280, 70, 9464	1048	215	13528	1.74113	1	0.0988632	8.00663
GOTERM_BP_FAT	GO:0043068~positive regulation of programmed cell death	50	3.43407	0.00455952	3725, 2810, 6659, 5578, 51083, 10395, 57580, 3624, 154, 57823, 23370, 3778, 55504, 3486, 9500, 4318, 5743, 5792, 9540, 348, 29, 6609, 7071, 94241, 7410, 57060, 2113, 1613, 7204, 134, 442308, 864, 9262, 960, 1026, 665, 83464, 10276, 4050, 7046, 8718, 114548, 22861, 3672, 1020, 3162, 79400, 7052, 3164, 3932	1048	433	13528	1.49058	1	0.098517	8.02829
GOTERM_BP_FAT	GO:0048598~embryonic morphogenesis	38	2.60989	0.00470289	154796, 2132, 8557, 317, 9241, 7476, 2768, 2254, 1746, 7473, 55584, 10395, 7474, 8013, 1499, 3340, 7046, 6926, 10736, 26011, 659, 3202, 145258, 2019, 2735, 10253, 2122, 3225, 1301, 50515, 2736, 26585, 1906, 4771, 3142, 6935, 85358, 56603	1048	307	13528	1.59778	1	0.100839	8.27057
GOTERM_BP_FAT	GO:0007389~pattern specification process	34	2.33516	0.00500118	8557, 4855, 1745, 9241, 7476, 1746, 7473, 64399, 1499, 10220, 7852, 7046, 6926, 659, 3202, 2018, 145258, 2019, 3229, 2735, 83439, 9355, 3225, 2736, 26585, 1906, 5090, 3491, 3955, 25914, 8313, 6935, 4281, 56603	1048	267	13528	1.64377	1	0.106248	8.77271
GOTERM_BP_FAT	GO:0010942~positive regulation of cell death	50	3.43407	0.00505023	3725, 2810, 6659, 5578, 51083, 10395, 57580, 3624, 154, 57823, 23370, 3778, 55504, 3486, 9500, 4318, 5743, 5792, 9540, 348, 29, 6609, 7071, 94241, 7410, 57060, 2113, 1613, 7204, 134, 442308, 864, 9262, 960, 1026, 665, 83464, 10276, 4050, 7046, 8718, 114548, 22861, 3672, 1020, 3162, 79400, 7052, 3164, 3932	1048	435	13528	1.48372	1	0.106589	8.85504
GOTERM_BP_FAT	GO:0051338~regulation of transferase activity	44	3.02198	0.00522215	134, 9966, 2055, 2810, 113, 29775, 5578, 56034, 1028, 1608, 1026, 1606, 283, 154, 1032, 4616, 152, 3481, 114898, 3156, 7852, 8877, 51422, 7046, 595, 64781, 3672, 10253, 5155, 1136, 3611, 5569, 9294, 1906, 1942, 348, 1020, 5292, 9134, 7410, 2688, 5999, 4771, 7057	1048	372	13528	1.5268	1	0.109363	9.14301
GOTERM_BP_FAT	GO:0007585~respiratory gaseous exchange	9	0.618132	0.00538139	669, 3340, 128, 642443, 7763, 50515, 2530, 4692, 1906, 5090	1048	36	13528	3.2271	1	0.111845	9.40899
GOTERM_BP_FAT	GO:0014070~response to organic cyclic substance	19	1.30495	0.00539609	595, 3725, 3673, 147, 5578, 65985, 5743, 1136, 9308, 18, 1026, 960, 1499, 1020, 3162, 6609, 2280, 7046, 898	1048	121	13528	2.02694	1	0.111473	9.4335
GOTERM_BP_FAT	GO:0060341~regulation of cellular localization	32	2.1978	0.00541925	134, 1410, 9966, 6289, 6288, 5578, 65985, 9627, 5413, 6804, 4734, 283, 3624, 3481, 23409, 43, 65018, 6616, 5865, 7046, 114548, 1136, 85366, 5569, 1906, 57120, 1020, 3936, 3162, 23413, 6447, 3589	1048	248	13528	1.6656	1	0.11127	9.47212
GOTERM_BP_FAT	GO:0009719~response to endogenous stimulus	47	3.22802	0.00548251	1410, 58, 113, 65985, 5578, 59345, 8651, 1026, 23175, 283, 51083, 8013, 1499, 435, 3480, 3481, 8835, 3778, 54331, 8992, 5798, 7046, 4131, 4323, 4015, 2066, 595, 3673, 147, 5155, 3059, 5743, 3157, 2796, 1012, 4982, 3162, 10458, 2688, 358, 1277, 2947, 4240, 3931, 898, 83992, 7057	1048	405	13528	1.49801	1	0.111842	9.5775
GOTERM_BP_FAT	GO:0007584~response to nutrient	21	1.44231	0.00553005	595, 3673, 240, 65985, 2934, 5743, 3294, 7782, 960, 23564, 9388, 4982, 1603, 1032, 435, 3162, 1591, 4277, 1277, 898, 4131	1048	140	13528	1.93626	1	0.112106	9.65662
GOTERM_BP_FAT	GO:0008543~fibroblast growth factor receptor signaling pathway	8	0.549451	0.00561213	8817, 3340, 2246, 2254, 1490, 2263, 2250, 2260	1048	29	13528	3.56094	1	0.113024	9.79308
GOTERM_BP_FAT	GO:0002521~leukocyte differentiation	20	1.37363	0.00572134	1437, 133396, 56262, 4318, 6659, 53335, 1316, 84433, 3600, 10202, 1794, 1499, 3676, 28962, 4627, 64919, 399, 3932, 3575, 3589	1048	131	13528	1.97075	1	0.114441	9.97434
GOTERM_BP_FAT	GO:0010627~regulation of protein kinase cascade	32	2.1978	0.00574602	1437, 2254, 84433, 4734, 8651, 1499, 154, 4615, 3481, 389, 4050, 2152, 7046, 133396, 1893, 3059, 51014, 85366, 3611, 5467, 1906, 10769, 3162, 2280, 3956, 7052, 2688, 4771, 7077, 399, 10783, 3589	1048	249	13528	1.65891	1	0.114256	10.0152
GOTERM_BP_FAT	GO:0070482~response to oxygen levels	21	1.44231	0.00598948	4313, 3673, 5155, 3708, 18, 1026, 283, 1906, 435, 3162, 3163, 3778, 10630, 51129, 481, 7852, 81, 7046, 4323, 7057, 5328	1048	141	13528	1.92253	1	0.118143	10.4179
GOTERM_BP_FAT	GO:0007018~microtubule-based movement	18	1.23626	0.00601251	57519, 7280, 442308, 7846, 347733, 26153, 55083, 10376, 10382, 113220, 7278, 10381, 51807, 1781, 84617, 7277, 3797, 84790, 113457	1048	113	13528	2.0562	1	0.117908	10.4559
GOTERM_BP_FAT	GO:0043066~negative regulation of apoptosis	42	2.88462	0.00608023	134, 1437, 1410, 1910, 2055, 9531, 6659, 1745, 1026, 665, 1603, 10202, 1032, 4615, 3480, 3481, 8835, 8793, 64919, 8877, 7046, 2152, 6926, 133396, 347902, 3303, 81788, 308, 3611, 50515, 5624, 23564, 2796, 1012, 8682, 348, 1718, 3162, 5292, 7052, 51129, 7057	1048	354	13528	1.5315	1	0.118496	10.5676
GOTERM_BP_FAT	GO:0051347~positive regulation of transferase activity	31	2.12912	0.00615477	134, 9966, 113, 29775, 56034, 1608, 1606, 283, 154, 4616, 152, 114898, 3481, 7852, 8877, 51422, 7046, 595, 64781, 3672, 5155, 1136, 3611, 1906, 9294, 1942, 1020, 5292, 7410, 2688, 7057	1048	240	13528	1.66733	1	0.119201	10.6903
GOTERM_BP_FAT	GO:0030595~leukocyte chemotaxis	9	0.618132	0.00641023	1910, 3672, 6289, 5155, 11151, 6288, 5578, 51192, 1794	1048	37	13528	3.13988	1	0.123166	11.1098
GOTERM_BP_FAT	GO:0050808~synapse organization	12	0.824176	0.0065557	26167, 2066, 7476, 3371, 57717, 4897, 1499, 56127, 56126, 43, 56122, 4131, 1000	1048	61	13528	2.53936	1	0.125103	11.3478
GOTERM_BP_FAT	GO:0007517~muscle organ development	28	1.92308	0.00666001	1410, 1293, 6442, 8557, 6443, 58, 10290, 4633, 7168, 43, 4637, 22808, 4092, 145258, 8407, 1466, 3371, 85366, 7763, 1301, 6525, 1960, 1020, 2280, 6876, 3142, 70, 11149	1048	211	13528	1.71296	1	0.126282	11.5181
GOTERM_BP_FAT	GO:0060627~regulation of vesicle-mediated transport	16	1.0989	0.00672776	811, 3673, 5578, 6804, 5413, 341, 1012, 57120, 1020, 3162, 23413, 85439, 81, 4240, 5865, 5806	1048	96	13528	2.1514	1	0.126801	11.6286
GOTERM_BP_FAT	GO:0048562~embryonic organ morphogenesis	20	1.37363	0.00673864	3202, 145258, 8557, 2735, 10253, 3225, 9241, 2254, 1746, 1301, 50515, 2736, 55584, 1906, 8013, 3340, 3142, 7046, 6935, 10736	1048	133	13528	1.94111	1	0.126315	11.6463
GOTERM_BP_FAT	GO:0000271~polysaccharide biosynthetic process	10	0.686813	0.00673911	2132, 11227, 3340, 51148, 374907, 10020, 9469, 55501, 50515, 2997	1048	45	13528	2.86853	1	0.125653	11.6471
GOTERM_BP_FAT	GO:0051960~regulation of nervous system development	26	1.78571	0.00709009	1745, 5578, 9241, 7476, 1746, 4897, 1627, 6616, 4131, 2048, 65078, 811, 53637, 8408, 9423, 2735, 1136, 5792, 3611, 2736, 348, 1942, 7267, 7077, 7533, 1000	1048	192	13528	1.74801	1	0.131074	12.217
GOTERM_BP_FAT	GO:0031644~regulation of neurological system process	22	1.51099	0.00720784	134, 2066, 1910, 3673, 8553, 1136, 5743, 9627, 6804, 85366, 1906, 154, 348, 1020, 1627, 43, 4050, 65018, 7533, 4131, 1000, 2048	1048	153	13528	1.85611	1	0.132411	12.4075
GOTERM_BP_FAT	GO:0045921~positive regulation of exocytosis	5	0.343407	0.00757027	1020, 5578, 6804, 5413, 23413	1048	11	13528	5.86745	1	0.13789	12.9912
GOTERM_BP_FAT	GO:0006940~regulation of smooth muscle contraction	9	0.618132	0.00758141	3673, 1264, 3778, 5743, 1136, 6915, 8877, 1906, 154	1048	38	13528	3.05725	1	0.137368	13.0091
GOTERM_BP_FAT	GO:0043069~negative regulation of programmed cell death	42	2.88462	0.00764883	134, 1437, 1410, 1910, 2055, 9531, 6659, 1745, 1026, 665, 1603, 10202, 1032, 4615, 3480, 3481, 8835, 8793, 64919, 8877, 7046, 2152, 6926, 133396, 347902, 3303, 81788, 308, 3611, 50515, 5624, 23564, 2796, 1012, 8682, 348, 1718, 3162, 5292, 7052, 51129, 7057	1048	359	13528	1.51017	1	0.137795	13.1173
GOTERM_BP_FAT	GO:0042989~sequestering of actin monomers	4	0.274725	0.00773831	7117, 7114, 11013, 9168	1048	6	13528	8.6056	1	0.138585	13.2606
GOTERM_BP_FAT	GO:0000165~MAPKKK cascade	25	1.71703	0.00805038	134, 1410, 11221, 5578, 7474, 152, 4616, 114898, 3481, 3340, 55504, 7852, 7046, 9693, 1846, 133396, 3672, 9294, 1942, 2260, 5999, 2258, 5598, 7057, 85358	1048	184	13528	1.75386	1	0.143046	13.7588
GOTERM_BP_FAT	GO:0060548~negative regulation of cell death	42	2.88462	0.00806408	134, 1437, 1410, 1910, 2055, 9531, 6659, 1745, 1026, 665, 1603, 10202, 1032, 4615, 3480, 3481, 8835, 8793, 64919, 8877, 7046, 2152, 6926, 133396, 347902, 3303, 81788, 308, 3611, 50515, 5624, 23564, 2796, 1012, 8682, 348, 1718, 3162, 5292, 7052, 51129, 7057	1048	360	13528	1.50598	1	0.142552	13.7807
GOTERM_BP_FAT	GO:0050920~regulation of chemotaxis	8	0.549451	0.00825872	3673, 5155, 5578, 2150, 2152, 26585, 1012, 7057	1048	31	13528	3.3312	1	0.145015	14.09
GOTERM_BP_FAT	GO:0030879~mammary gland development	12	0.824176	0.00838619	2066, 137964, 3480, 3673, 9423, 4855, 5744, 7498, 7782, 2736, 83992, 6926	1048	63	13528	2.45874	1	0.146358	14.292
GOTERM_BP_FAT	GO:0051494~negative regulation of cytoskeleton organization	11	0.755495	0.00880345	357, 11151, 7117, 7114, 2934, 11013, 9168, 4131, 51474, 10395, 4281	1048	55	13528	2.58168	1	0.15233	14.95
GOTERM_BP_FAT	GO:0035239~tube morphogenesis	19	1.30495	0.00890456	3202, 4855, 10253, 317, 3611, 960, 26585, 2736, 1906, 10395, 1499, 8013, 3491, 10630, 7852, 9464, 4323, 6926, 85358	1048	127	13528	1.93118	1	0.153192	15.1087
GOTERM_BP_FAT	GO:0060326~cell chemotaxis	9	0.618132	0.00890648	1910, 3672, 6289, 5155, 11151, 6288, 5578, 51192, 1794	1048	39	13528	2.97886	1	0.152477	15.1117
GOTERM_BP_FAT	GO:0050767~regulation of neurogenesis	23	1.57967	0.00907509	53637, 811, 8408, 9423, 1136, 1745, 5792, 9241, 7476, 1746, 3611, 2736, 4897, 348, 1942, 7267, 1627, 7077, 7533, 4131, 1000, 2048, 65078	1048	166	13528	1.78851	1	0.154389	15.3758
GOTERM_BP_FAT	GO:0006916~anti-apoptosis	27	1.8544	0.00910618	1437, 1410, 9531, 665, 1603, 1032, 3480, 4615, 8835, 8793, 8877, 2152, 7046, 6926, 133396, 3303, 347902, 308, 2796, 1012, 23564, 348, 8682, 1718, 3162, 7052, 7057	1048	206	13528	1.69188	1	0.154132	15.4244
GOTERM_BP_FAT	GO:0008219~cell death	74	5.08242	0.00963393	3725, 9966, 2055, 840, 2810, 84141, 333, 57580, 10395, 283, 4616, 23370, 3481, 55504, 388, 7852, 2152, 10133, 64121, 9500, 1082, 4982, 8682, 28986, 29, 90427, 1718, 3956, 94241, 7410, 8313, 26353, 70, 6446, 5598, 1613, 7204, 11083, 9531, 2934, 3708, 23531, 317, 9262, 7415, 665, 30011, 3897, 1603, 51062, 1499, 1032, 10276, 83464, 4277, 8793, 4050, 8718, 114548, 22861, 9423, 414899, 81788, 26585, 5…	1048	719	13528	1.32854	1	0.161565	16.2455
GOTERM_BP_FAT	GO:0031667~response to nutrient levels	26	1.78571	0.00973887	3725, 240, 2934, 65985, 960, 1603, 9388, 435, 1032, 4277, 6581, 4131, 659, 595, 3673, 5743, 81788, 3294, 7782, 23564, 4982, 3162, 1591, 1277, 898, 10763	1048	197	13528	1.70365	1	0.162408	16.4079
GOTERM_BP_FAT	GO:0010562~positive regulation of phosphorus metabolic process	16	1.0989	0.00977182	134, 595, 659, 1437, 1910, 133396, 3059, 5578, 10395, 283, 3481, 2688, 51422, 7046, 7057, 3589	1048	100	13528	2.06534	1	0.162145	16.4589
GOTERM_BP_FAT	GO:0045937~positive regulation of phosphate metabolic process	16	1.0989	0.00977182	134, 595, 659, 1437, 1910, 133396, 3059, 5578, 10395, 283, 3481, 2688, 51422, 7046, 7057, 3589	1048	100	13528	2.06534	1	0.162145	16.4589
GOTERM_BP_FAT	GO:0003007~heart morphogenesis	13	0.892857	0.00979498	8557, 9510, 85366, 1301, 10395, 4633, 2280, 7168, 70, 1289, 9464, 4092, 6926	1048	73	13528	2.29876	1	0.161735	16.4946
GOTERM_BP_FAT	GO:0007416~synaptogenesis	8	0.549451	0.00988125	56127, 26167, 56126, 43, 56122, 57717, 4897, 4131, 1000	1048	32	13528	3.2271	1	0.162283	16.6277
GOTERM_BP_FAT	GO:0009612~response to mechanical stimulus	11	0.755495	0.0099945	3725, 8557, 3673, 58, 4050, 5578, 1277, 1301, 4131, 4323, 55584	1048	56	13528	2.53558	1	0.16323	16.8022
GOTERM_BP_FAT	GO:0048771~tissue remodeling	11	0.755495	0.0099945	1513, 3676, 5880, 7052, 147, 7498, 54, 10512, 4323, 154, 1499	1048	56	13528	2.53558	1	0.16323	16.8022
GOTERM_BP_FAT	GO:0010721~negative regulation of cell development	10	0.686813	0.0103616	8408, 9423, 7267, 1745, 9241, 7533, 1746, 4092, 65078, 2048	1048	48	13528	2.68925	1	0.167942	17.3654
GOTERM_BP_FAT	GO:0034765~regulation of ion transmembrane transport	7	0.480769	0.0104577	2280, 57338, 5174, 117144, 81, 57158, 154	1048	25	13528	3.61435	1	0.168591	17.5121
GOTERM_BP_FAT	GO:0045597~positive regulation of cell differentiation	29	1.99176	0.0105994	1437, 3725, 861, 64778, 4897, 285590, 1499, 3624, 3481, 3486, 4860, 4131, 3575, 2048, 659, 694, 9423, 5792, 9308, 3611, 2736, 5467, 654, 7071, 182, 3142, 2113, 898, 9643	1048	229	13528	1.63469	1	0.169903	17.7282
GOTERM_BP_FAT	GO:0021700~developmental maturation	16	1.0989	0.010681	2066, 137964, 4313, 864, 5743, 26468, 1028, 960, 4897, 5467, 283, 1499, 10220, 3778, 7076, 4131	1048	101	13528	2.04489	1	0.170325	17.8524
GOTERM_BP_FAT	GO:0002683~negative regulation of immune system process	14	0.961538	0.0109726	134, 133396, 29126, 80380, 26585, 51083, 3624, 55824, 3481, 3162, 4277, 3142, 7057, 3575	1048	83	13528	2.17732	1	0.173783	18.2947
GOTERM_BP_FAT	GO:0009725~response to hormone stimulus	42	2.88462	0.0110308	1410, 58, 113, 5578, 59345, 8651, 1026, 23175, 283, 51083, 8013, 1499, 435, 3480, 3481, 8835, 3778, 54331, 5798, 7046, 4131, 4015, 4323, 2066, 595, 3673, 5155, 3059, 5743, 2796, 4982, 3162, 10458, 2688, 358, 1277, 2947, 4240, 3931, 898, 83992, 7057	1048	367	13528	1.47726	1	0.173843	18.3827
GOTERM_BP_FAT	GO:0032101~regulation of response to external stimulus	22	1.51099	0.0110328	134, 3673, 5155, 6289, 6288, 5578, 5743, 5624, 26585, 1012, 1906, 5054, 154, 348, 3481, 7052, 10630, 2150, 4907, 2152, 7057, 5328	1048	159	13528	1.78607	1	0.173097	18.3857
GOTERM_BP_FAT	GO:0048704~embryonic skeletal system morphogenesis	11	0.755495	0.0113044	145258, 3202, 3340, 3225, 9241, 1746, 1301, 50515, 7046, 6935, 10736	1048	57	13528	2.49109	1	0.176197	18.7952
GOTERM_BP_FAT	GO:0050770~regulation of axonogenesis	11	0.755495	0.0113044	8408, 9423, 7476, 3611, 4897, 4131, 1000, 65078, 2048, 348, 1942	1048	57	13528	2.49109	1	0.176197	18.7952
GOTERM_BP_FAT	GO:0050900~leukocyte migration	11	0.755495	0.0113044	4478, 1910, 3672, 6289, 5155, 11151, 6288, 4627, 5578, 51192, 1794	1048	57	13528	2.49109	1	0.176197	18.7952
GOTERM_BP_FAT	GO:0016265~death	74	5.08242	0.0113106	3725, 9966, 2055, 840, 2810, 84141, 333, 57580, 10395, 283, 4616, 23370, 3481, 55504, 388, 7852, 2152, 10133, 64121, 9500, 1082, 4982, 8682, 28986, 29, 90427, 1718, 3956, 94241, 7410, 8313, 26353, 70, 6446, 5598, 1613, 7204, 11083, 9531, 2934, 3708, 23531, 317, 9262, 7415, 665, 30011, 3897, 1603, 51062, 1499, 1032, 10276, 83464, 4277, 8793, 4050, 8718, 114548, 22861, 9423, 414899, 81788, 26585, 5…	1048	724	13528	1.31937	1	0.17551	18.8046
GOTERM_BP_FAT	GO:0033273~response to vitamin	12	0.824176	0.0118456	595, 1032, 1591, 3673, 4277, 5743, 2934, 3294, 7782, 960, 898, 4131	1048	66	13528	2.34698	1	0.182247	19.6053
GOTERM_BP_FAT	GO:0022898~regulation of transmembrane transporter activity	7	0.480769	0.012725	2280, 3481, 57338, 117144, 81, 57158, 154	1048	26	13528	3.47534	1	0.193611	20.9056
GOTERM_BP_FAT	GO:0030166~proteoglycan biosynthetic process	7	0.480769	0.012725	2132, 3340, 79690, 9953, 9469, 55501, 50515	1048	26	13528	3.47534	1	0.193611	20.9056
GOTERM_BP_FAT	GO:0050819~negative regulation of coagulation	7	0.480769	0.012725	5155, 308, 5624, 1906, 5054, 348, 5328	1048	26	13528	3.47534	1	0.193611	20.9056
GOTERM_BP_FAT	GO:0048247~lymphocyte chemotaxis	4	0.274725	0.0127677	6289, 6288, 51192, 1794	1048	7	13528	7.37623	1	0.193363	20.9681
GOTERM_BP_FAT	GO:0008283~cell proliferation	48	3.2967	0.0128183	1601, 2621, 1436, 2810, 864, 29126, 51192, 2250, 3600, 9388, 64399, 1499, 9047, 3638, 10630, 43, 54331, 7852, 7045, 23305, 3575, 4323, 2066, 678, 2018, 3673, 147, 1466, 5155, 5174, 3611, 2736, 5467, 1012, 1794, 10933, 1020, 8190, 3162, 5292, 79400, 2280, 7071, 3491, 6695, 2239, 4771, 6935	1048	436	13528	1.42111	1	0.193227	21.0423
GOTERM_BP_FAT	GO:0030900~forebrain development	21	1.44231	0.0134206	2066, 2018, 145258, 2735, 7025, 9355, 1745, 2122, 317, 9241, 26468, 333, 1746, 2736, 10395, 1499, 9201, 1020, 3340, 374946, 6926	1048	152	13528	1.7834	1	0.200528	21.9199
GOTERM_BP_FAT	GO:0051240~positive regulation of multicellular organismal process	30	2.06044	0.0136266	84632, 240, 6289, 6288, 2254, 84433, 9388, 154, 4615, 3481, 7168, 4050, 65018, 8877, 2152, 114548, 2066, 659, 3673, 147, 5743, 9308, 85366, 1735, 1906, 654, 3162, 2688, 6915, 7057	1048	244	13528	1.5871	1	0.202434	22.2179
GOTERM_BP_FAT	GO:0009411~response to UV	11	0.755495	0.0143088	595, 1032, 5796, 10381, 840, 6706, 3713, 2237, 4734, 51435, 1026	1048	59	13528	2.40665	1	0.210599	23.1971
GOTERM_BP_FAT	GO:0006936~muscle contraction	21	1.44231	0.0143549	1410, 1910, 8557, 5224, 6442, 58, 800, 7138, 85366, 6525, 1906, 51083, 2280, 7168, 3778, 4637, 3768, 70, 9499, 1266, 8291	1048	153	13528	1.77174	1	0.210329	23.2629
GOTERM_BP_FAT	GO:0006917~induction of apoptosis	37	2.54121	0.0148376	134, 2810, 864, 442308, 5578, 9262, 1026, 665, 57580, 10395, 3624, 57823, 23370, 10276, 55504, 83464, 4050, 7046, 8718, 114548, 9500, 22861, 29, 348, 9540, 3162, 7071, 79400, 7052, 7410, 94241, 57060, 3164, 2113, 1613, 7204, 3932	1048	320	13528	1.49253	1	0.215732	23.9482
GOTERM_BP_FAT	GO:0001666~response to hypoxia	19	1.30495	0.0150912	4313, 3673, 5155, 3708, 18, 283, 1906, 435, 3162, 3163, 3778, 51129, 481, 7852, 81, 7046, 4323, 7057, 5328	1048	134	13528	1.8303	1	0.218113	24.3059
GOTERM_BP_FAT	GO:0008277~regulation of G-protein coupled receptor protein signaling pathway	10	0.686813	0.0152815	64407, 10267, 5999, 29767, 2869, 9815, 6002, 1906, 8601, 154	1048	51	13528	2.53106	1	0.219658	24.5733
GOTERM_BP_FAT	GO:0006979~response to oxidative stress	22	1.51099	0.0153353	2066, 3725, 7837, 1410, 2055, 5796, 5578, 493869, 5743, 475, 5054, 348, 10202, 1718, 3162, 7168, 3163, 4277, 1277, 7226, 51435, 4323	1048	164	13528	1.73161	1	0.219454	24.6488
GOTERM_BP_FAT	GO:0030097~hemopoiesis	29	1.99176	0.0154855	1437, 861, 669, 4855, 6659, 1316, 53335, 84433, 3600, 1499, 10202, 3624, 3676, 64919, 3575, 56262, 133396, 3059, 4318, 10682, 1794, 1021, 182, 28962, 4627, 7076, 399, 3932, 3589	1048	236	13528	1.5862	1	0.220471	24.859
GOTERM_BP_FAT	GO:0051348~negative regulation of transferase activity	15	1.03022	0.0155429	2055, 2810, 10253, 5578, 1028, 5569, 3611, 1026, 348, 4616, 3481, 5999, 3156, 4771, 51422	1048	96	13528	2.01694	1	0.22031	24.9392
GOTERM_BP_FAT	GO:0012502~induction of programmed cell death	37	2.54121	0.0155727	134, 2810, 864, 442308, 5578, 9262, 1026, 665, 57580, 10395, 3624, 57823, 23370, 10276, 55504, 83464, 4050, 7046, 8718, 114548, 9500, 22861, 29, 348, 9540, 3162, 7071, 79400, 7052, 7410, 94241, 57060, 3164, 2113, 1613, 7204, 3932	1048	321	13528	1.48788	1	0.219805	24.9808
GOTERM_BP_FAT	GO:0006029~proteoglycan metabolic process	9	0.618132	0.015976	2132, 3340, 79690, 9953, 1301, 9469, 55501, 50515, 55959	1048	43	13528	2.70176	1	0.223955	25.5417
GOTERM_BP_FAT	GO:0002685~regulation of leukocyte migration	6	0.412088	0.0160013	134, 3162, 3673, 2150, 26585, 7057	1048	20	13528	3.87252	1	0.223385	25.5766
GOTERM_BP_FAT	GO:0060349~bone morphogenesis	6	0.412088	0.0160013	8817, 5744, 1277, 54, 1305, 6662	1048	20	13528	3.87252	1	0.223385	25.5766
GOTERM_BP_FAT	GO:0050865~regulation of cell activation	23	1.57967	0.0162279	133396, 5155, 11151, 9308, 29126, 80380, 84433, 1026, 3600, 51083, 55423, 348, 3624, 55824, 10666, 3162, 10630, 4860, 3142, 3932, 7057, 3575, 6935	1048	175	13528	1.69653	1	0.225297	25.8899
GOTERM_BP_FAT	GO:0048570~notochord morphogenesis	3	0.206044	0.0170294	2735, 9241, 2736	1048	3	13528	12.9084	1	0.234175	26.9878
GOTERM_BP_FAT	GO:0043281~regulation of caspase activity	13	0.892857	0.0178604	9966, 10049, 2810, 22861, 317, 7415, 10395, 1032, 1718, 3164, 2152, 3932, 114548	1048	79	13528	2.12417	1	0.243233	28.1099
GOTERM_BP_FAT	GO:0048534~hemopoietic or lymphoid organ development	31	2.12912	0.0179484	1437, 861, 669, 4855, 6659, 1316, 53335, 84433, 3600, 10202, 1499, 3624, 3676, 4050, 64919, 7046, 3575, 56262, 133396, 3059, 4318, 10682, 1794, 1021, 182, 28962, 4627, 7076, 399, 3932, 3589	1048	260	13528	1.53908	1	0.243348	28.2278
GOTERM_BP_FAT	GO:0009628~response to abiotic stimulus	41	2.81593	0.0181036	3725, 1410, 8557, 6706, 840, 58, 5578, 6804, 4734, 6591, 1026, 55584, 154, 1032, 10381, 3778, 4277, 60626, 4050, 3156, 7046, 4131, 4323, 595, 5796, 3673, 3713, 147, 1734, 1301, 1660, 1020, 2237, 1277, 26353, 51435, 11080, 7222, 7057, 10763, 23596	1048	368	13528	1.43816	1	0.244255	28.4352
GOTERM_BP_FAT	GO:0031032~actomyosin structure organization	7	0.480769	0.0182503	4633, 8557, 1264, 7168, 58, 70, 1266	1048	28	13528	3.2271	1	0.245054	28.6308
GOTERM_BP_FAT	GO:0051969~regulation of transmission of nerve impulse	20	1.37363	0.0186569	134, 2066, 3673, 8553, 1136, 5743, 9627, 6804, 85366, 1906, 348, 1020, 1627, 43, 4050, 65018, 7533, 4131, 1000, 2048	1048	147	13528	1.75624	1	0.248874	29.1702
GOTERM_BP_FAT	GO:0010927~cellular component assembly involved in morphogenesis	8	0.549451	0.0187286	4633, 8557, 7168, 58, 928, 70, 3611, 5376	1048	36	13528	2.86853	1	0.248774	29.2649
GOTERM_BP_FAT	GO:0031348~negative regulation of defense response	8	0.549451	0.0187286	134, 3481, 4277, 6289, 6288, 4907, 154, 348	1048	36	13528	2.86853	1	0.248774	29.2649
GOTERM_BP_FAT	GO:0045940~positive regulation of steroid metabolic process	5	0.343407	0.0190542	64137, 341, 23541, 654, 348	1048	14	13528	4.61014	1	0.251597	29.6934
GOTERM_BP_FAT	GO:0032330~regulation of chondrocyte differentiation	5	0.343407	0.0190542	5744, 4094, 2736, 6662, 1499	1048	14	13528	4.61014	1	0.251597	29.6934
GOTERM_BP_FAT	GO:0030857~negative regulation of epithelial cell differentiation	4	0.274725	0.0192651	595, 4855, 7046, 6935	1048	8	13528	6.4542	1	0.25308	29.9698
GOTERM_BP_FAT	GO:0060343~trabecula formation	4	0.274725	0.0192651	2280, 4313, 9510, 1277	1048	8	13528	6.4542	1	0.25308	29.9698
GOTERM_BP_FAT	GO:0003012~muscle system process	22	1.51099	0.0196496	1410, 1910, 8557, 5224, 6442, 58, 800, 7138, 85366, 6525, 1906, 51083, 3162, 2280, 7168, 3778, 4637, 3768, 70, 9499, 1266, 8291	1048	168	13528	1.69039	1	0.256514	30.4708
GOTERM_BP_FAT	GO:0045933~positive regulation of muscle contraction	6	0.412088	0.0196955	3673, 5743, 6915, 85366, 8877, 1906	1048	21	13528	3.68811	1	0.256095	30.5305
GOTERM_BP_FAT	GO:0046849~bone remodeling	6	0.412088	0.0196955	1513, 5880, 7498, 54, 154, 1499	1048	21	13528	3.68811	1	0.256095	30.5305
GOTERM_BP_FAT	GO:0006275~regulation of DNA replication	11	0.755495	0.0198812	1437, 3725, 811, 3480, 3481, 2735, 5155, 56034, 4771, 2736, 6282	1048	62	13528	2.2902	1	0.257248	30.771
GOTERM_BP_FAT	GO:0033673~negative regulation of kinase activity	14	0.961538	0.0207492	2810, 10253, 5578, 1028, 5569, 3611, 1026, 348, 4616, 3481, 5999, 3156, 4771, 51422	1048	90	13528	2.00797	1	0.26597	31.8853
GOTERM_BP_FAT	GO:0010038~response to metal ion	18	1.23626	0.0211883	595, 5224, 7498, 22872, 2934, 5743, 51596, 18, 7782, 4734, 353174, 10397, 4982, 1499, 79901, 3778, 3931, 7057	1048	129	13528	1.80117	1	0.269839	32.4424
GOTERM_BP_FAT	GO:0050921~positive regulation of chemotaxis	7	0.480769	0.0215472	3673, 5155, 5578, 2150, 2152, 1012, 7057	1048	29	13528	3.11582	1	0.272789	32.8947
GOTERM_BP_FAT	GO:0030199~collagen fibril organization	7	0.480769	0.0215472	1277, 1289, 1301, 5033, 7046, 1303, 4015	1048	29	13528	3.11582	1	0.272789	32.8947
GOTERM_BP_FAT	GO:0030856~regulation of epithelial cell differentiation	7	0.480769	0.0215472	595, 694, 4855, 7498, 7046, 6935, 1499	1048	29	13528	3.11582	1	0.272789	32.8947
GOTERM_BP_FAT	GO:0008360~regulation of cell shape	10	0.686813	0.0217333	55785, 5064, 10630, 11151, 4627, 2768, 2335, 10979, 10395, 10435	1048	54	13528	2.39044	1	0.273837	33.1279
GOTERM_BP_FAT	GO:0001894~tissue homeostasis	11	0.755495	0.02205	2066, 1513, 5880, 3673, 57876, 11151, 5744, 7498, 54, 154, 1499	1048	63	13528	2.25385	1	0.276279	33.5233
GOTERM_BP_FAT	GO:0030832~regulation of actin filament length	11	0.755495	0.02205	10092, 357, 10529, 11151, 7117, 7114, 2934, 11013, 9168, 51474, 10435	1048	63	13528	2.25385	1	0.276279	33.5233
GOTERM_BP_FAT	GO:0012501~programmed cell death	62	4.25824	0.0229804	3725, 9966, 840, 2810, 84141, 333, 57580, 10395, 4616, 23370, 388, 55504, 7852, 2152, 64121, 9500, 1082, 4982, 8682, 29, 28986, 90427, 1718, 3956, 94241, 7410, 6446, 70, 5598, 1613, 7204, 11083, 9531, 2934, 317, 9262, 7415, 665, 30011, 1603, 1499, 1032, 10276, 8793, 83464, 4050, 8718, 114548, 22861, 9423, 414899, 81788, 26585, 5467, 340061, 6326, 1020, 7052, 3932, 9464, 10783, 7057	1048	611	13528	1.30985	1	0.285205	34.6721
GOTERM_BP_FAT	GO:0051046~regulation of secretion	25	1.71703	0.0233435	134, 9966, 6289, 6288, 65985, 5578, 5413, 6804, 9627, 283, 3624, 3481, 23409, 43, 65018, 5865, 6616, 114548, 1136, 1906, 1020, 3162, 23413, 6447, 3589	1048	202	13528	1.59757	1	0.288033	35.1152
GOTERM_BP_FAT	GO:0009100~glycoprotein metabolic process	25	1.71703	0.0233435	2132, 11226, 84752, 55568, 1603, 64840, 3340, 43, 374907, 9953, 55501, 26232, 30815, 1301, 50515, 55959, 93010, 2590, 1718, 2280, 79690, 6483, 6482, 9469, 2530	1048	202	13528	1.59757	1	0.288033	35.1152
GOTERM_BP_FAT	GO:0052548~regulation of endopeptidase activity	13	0.892857	0.0233984	9966, 10049, 2810, 22861, 317, 7415, 10395, 1032, 1718, 3164, 2152, 3932, 114548	1048	82	13528	2.04645	1	0.287615	35.1819
GOTERM_BP_FAT	GO:0010810~regulation of cell-substrate adhesion	9	0.618132	0.0234475	1021, 3491, 4771, 1277, 151887, 3611, 1012, 4323, 7057	1048	46	13528	2.52556	1	0.28714	35.2417
GOTERM_BP_FAT	GO:0030111~regulation of Wnt receptor signaling pathway	9	0.618132	0.0234475	27122, 595, 30851, 145258, 83439, 6659, 8313, 7088, 2254	1048	46	13528	2.52556	1	0.28714	35.2417
GOTERM_BP_FAT	GO:0008037~cell recognition	10	0.686813	0.024263	148229, 10666, 79937, 26047, 1951, 1462, 4240, 4897, 4692, 1794	1048	55	13528	2.34698	1	0.294581	36.2249
GOTERM_BP_FAT	GO:0050773~regulation of dendrite development	5	0.343407	0.0244256	1627, 5792, 1136, 7533, 3611	1048	15	13528	4.3028	1	0.295248	36.4192
GOTERM_BP_FAT	GO:0001938~positive regulation of endothelial cell proliferation	5	0.343407	0.0244256	5155, 2152, 1012, 79805, 283	1048	15	13528	4.3028	1	0.295248	36.4192
GOTERM_BP_FAT	GO:0019932~second-messenger-mediated signaling	28	1.92308	0.0250111	134, 1910, 113, 8698, 2934, 7298, 9340, 154, 3480, 10381, 4050, 8877, 9693, 10231, 147, 5744, 5031, 1906, 348, 5029, 5293, 7052, 2237, 6915, 23413, 2535, 2869, 3269	1048	235	13528	1.53802	1	0.300198	37.1144
GOTERM_BP_FAT	GO:0030178~negative regulation of Wnt receptor signaling pathway	7	0.480769	0.0252238	27122, 595, 30851, 145258, 8313, 7088, 2254	1048	30	13528	3.01196	1	0.301337	37.3651
GOTERM_BP_FAT	GO:0006836~neurotransmitter transport	13	0.892857	0.0254985	2055, 6810, 8710, 6804, 5413, 7476, 6809, 6540, 140679, 6533, 6581, 6616, 9783	1048	83	13528	2.0218	1	0.303086	37.6876
GOTERM_BP_FAT	GO:0048638~regulation of developmental growth	9	0.618132	0.0264067	8408, 9423, 9241, 2254, 3611, 4897, 4131, 154, 348	1048	47	13528	2.47182	1	0.311085	38.7425
GOTERM_BP_FAT	GO:0007166~cell surface receptor linked signal transduction	166	11.4011	0.0265501	3725, 29126, 9241, 9340, 25960, 27065, 51083, 64399, 154, 152, 3480, 4615, 3676, 3481, 3340, 10297, 80045, 3678, 8877, 2150, 4921, 2852, 133396, 5744, 51617, 5031, 3690, 1082, 23643, 8111, 8685, 1906, 3694, 348, 27122, 3685, 64407, 7071, 5029, 59352, 8313, 1490, 4692, 7204, 4935, 1436, 1910, 2768, 56034, 10326, 3897, 221393, 83464, 54331, 7046, 4092, 81029, 1307, 595, 27202, 5155, 51704, 285704, …	1048	1856	13528	1.15452	1	0.311473	38.9075
GOTERM_BP_FAT	GO:0007178~transmembrane receptor protein serine/threonine kinase signaling pathway	15	1.03022	0.0271729	3725, 659, 64750, 5796, 5155, 9241, 285704, 654, 7071, 2280, 11167, 4053, 7046, 2530, 4092	1048	103	13528	1.87986	1	0.316526	39.6194
GOTERM_BP_FAT	GO:0048246~macrophage chemotaxis	4	0.274725	0.0272594	1910, 6289, 6288, 51192	1048	9	13528	5.73707	1	0.316339	39.7176
GOTERM_BP_FAT	GO:0042447~hormone catabolic process	4	0.274725	0.0272594	1734, 7533, 1735, 51170	1048	9	13528	5.73707	1	0.316339	39.7176
GOTERM_BP_FAT	GO:0016055~Wnt receptor signaling pathway	18	1.23626	0.0276554	11211, 595, 81029, 83439, 6659, 7476, 7473, 7474, 1499, 27122, 85458, 30851, 64840, 10297, 7088, 8313, 2535, 51339	1048	133	13528	1.747	1	0.319128	40.1654
GOTERM_BP_FAT	GO:0017015~regulation of transforming growth factor beta receptor signaling pathway	8	0.549451	0.028239	64750, 9315, 1028, 6498, 50515, 8425, 6935, 7057	1048	39	13528	2.64788	1	0.323672	40.8197
GOTERM_BP_FAT	GO:0021575~hindbrain morphogenesis	6	0.412088	0.0286571	1020, 8408, 2735, 7476, 2736, 10395	1048	23	13528	3.36741	1	0.326595	41.2843
GOTERM_BP_FAT	GO:0030195~negative regulation of blood coagulation	6	0.412088	0.0286571	5155, 5624, 1906, 5054, 348, 5328	1048	23	13528	3.36741	1	0.326595	41.2843
GOTERM_BP_FAT	GO:0006023~aminoglycan biosynthetic process	6	0.412088	0.0286571	2132, 11227, 374907, 9469, 55501, 50515	1048	23	13528	3.36741	1	0.326595	41.2843
GOTERM_BP_FAT	GO:0050728~negative regulation of inflammatory response	7	0.480769	0.0292954	134, 3481, 6289, 6288, 4907, 154, 348	1048	31	13528	2.9148	1	0.331541	41.9868
GOTERM_BP_FAT	GO:0033043~regulation of organelle organization	26	1.78571	0.0293014	154796, 10529, 11151, 2934, 10395, 1499, 348235, 3481, 7168, 7117, 4050, 11013, 9168, 4131, 91624, 7114, 3611, 1906, 10092, 357, 4771, 51474, 10783, 83992, 10435, 4281	1048	217	13528	1.54663	1	0.330556	41.9934
GOTERM_BP_FAT	GO:0032147~activation of protein kinase activity	16	1.0989	0.0295418	134, 9966, 64781, 29775, 113, 1136, 56034, 1608, 1606, 1906, 283, 154, 4616, 3481, 8877, 7046	1048	114	13528	1.8117	1	0.33175	42.2559
GOTERM_BP_FAT	GO:0045793~positive regulation of cell size	9	0.618132	0.0296157	154796, 3481, 2810, 9423, 8877, 3611, 7046, 4131, 1906	1048	48	13528	2.42032	1	0.3314	42.3364
GOTERM_BP_FAT	GO:0021696~cerebellar cortex morphogenesis	5	0.343407	0.0306217	1020, 8408, 2735, 7476, 2736	1048	16	13528	4.03387	1	0.339573	43.4214
GOTERM_BP_FAT	GO:0060350~endochondral bone morphogenesis	5	0.343407	0.0306217	8817, 5744, 1277, 1305, 6662	1048	16	13528	4.03387	1	0.339573	43.4214
GOTERM_BP_FAT	GO:0002686~negative regulation of leukocyte migration	3	0.206044	0.0323164	134, 3162, 26585	1048	4	13528	9.6813	1	0.353734	45.2056
GOTERM_BP_FAT	GO:0032288~myelin assembly	3	0.206044	0.0323164	928, 3611, 5376	1048	4	13528	9.6813	1	0.353734	45.2056
GOTERM_BP_FAT	GO:0045601~regulation of endothelial cell differentiation	3	0.206044	0.0323164	694, 4855, 7046	1048	4	13528	9.6813	1	0.353734	45.2056
GOTERM_BP_FAT	GO:0052547~regulation of peptidase activity	13	0.892857	0.0326228	9966, 10049, 2810, 22861, 317, 7415, 10395, 1032, 1718, 3164, 2152, 3932, 114548	1048	86	13528	1.95127	1	0.355373	45.5225
GOTERM_BP_FAT	GO:0003018~vascular process in circulatory system	10	0.686813	0.033096	154796, 1910, 3778, 3672, 147, 70, 83992, 1906, 154, 348	1048	58	13528	2.22559	1	0.358457	46.0084
GOTERM_BP_FAT	GO:0050804~regulation of synaptic transmission	18	1.23626	0.0333986	134, 2066, 5743, 1136, 8553, 9627, 6804, 85366, 1906, 348, 1020, 1627, 43, 4050, 65018, 7533, 4131, 2048	1048	136	13528	1.70846	1	0.360023	46.317
GOTERM_BP_FAT	GO:0001933~negative regulation of protein amino acid phosphorylation	7	0.480769	0.0337756	3725, 2280, 5578, 3486, 4771, 8651, 4092	1048	32	13528	2.82371	1	0.362217	46.6991
GOTERM_BP_FAT	GO:0010324~membrane invagination	26	1.78571	0.0338502	134, 1601, 11151, 333, 4734, 30011, 51606, 9902, 154, 10487, 30846, 5806, 8218, 3055, 1174, 8408, 348, 55531, 3685, 1020, 57403, 10938, 85439, 4240, 55707, 7057	1048	220	13528	1.52554	1	0.361789	46.7744
GOTERM_BP_FAT	GO:0006897~endocytosis	26	1.78571	0.0338502	134, 1601, 11151, 333, 4734, 30011, 51606, 9902, 154, 10487, 30846, 5806, 8218, 3055, 1174, 8408, 348, 55531, 3685, 1020, 57403, 10938, 85439, 4240, 55707, 7057	1048	220	13528	1.52554	1	0.361789	46.7744
GOTERM_BP_FAT	GO:0032412~regulation of ion transmembrane transporter activity	6	0.412088	0.0339637	2280, 57338, 117144, 81, 57158, 154	1048	24	13528	3.2271	1	0.361698	46.8888
GOTERM_BP_FAT	GO:0043085~positive regulation of catalytic activity	53	3.64011	0.034029	9966, 113, 10395, 283, 154, 4616, 152, 3481, 114898, 7168, 10487, 7852, 8877, 51422, 2152, 64781, 5708, 5744, 1136, 5031, 3611, 27, 1906, 9294, 1942, 348, 85360, 5029, 7410, 134, 1910, 8698, 29775, 317, 56034, 7415, 1608, 1606, 83464, 7046, 114548, 595, 3673, 22861, 3672, 5155, 1020, 5292, 7052, 2688, 3932, 3269, 7057	1048	520	13528	1.31566	1	0.361195	46.9545
GOTERM_BP_FAT	GO:0006469~negative regulation of protein kinase activity	13	0.892857	0.035286	2810, 10253, 5578, 5569, 3611, 1026, 348, 4616, 3481, 5999, 4771, 3156, 51422	1048	87	13528	1.92884	1	0.370793	48.2045
GOTERM_BP_FAT	GO:0006915~apoptosis	60	4.12088	0.0353916	3725, 9966, 840, 2810, 84141, 333, 57580, 10395, 4616, 23370, 388, 55504, 7852, 2152, 64121, 9500, 1082, 4982, 8682, 29, 28986, 90427, 1718, 3956, 94241, 7410, 6446, 70, 5598, 1613, 7204, 11083, 9531, 2934, 317, 9262, 7415, 665, 30011, 1603, 1499, 10276, 8793, 83464, 4050, 8718, 114548, 22861, 9423, 414899, 81788, 26585, 5467, 340061, 6326, 1020, 3932, 9464, 10783, 7057	1048	602	13528	1.28655	1	0.370606	48.3082
GOTERM_BP_FAT	GO:0050730~regulation of peptidyl-tyrosine phosphorylation	11	0.755495	0.0355146	1437, 133396, 3481, 3059, 2688, 5155, 5578, 56034, 4771, 8651, 3589	1048	68	13528	2.08812	1	0.370567	48.4288
GOTERM_BP_FAT	GO:0042327~positive regulation of phosphorylation	14	0.961538	0.0359196	595, 659, 1437, 1910, 133396, 3059, 5578, 283, 3481, 2688, 51422, 7046, 7057, 3589	1048	97	13528	1.86307	1	0.372871	48.8239
GOTERM_BP_FAT	GO:0043009~chordate embryonic development	36	2.47253	0.036617	154796, 1601, 8557, 1745, 317, 9241, 2768, 2254, 1746, 10395, 1603, 5801, 3340, 7168, 60626, 7046, 6926, 10736, 3202, 145258, 2019, 2122, 3225, 7763, 1301, 50515, 2736, 1906, 5335, 4627, 8313, 1277, 3231, 9464, 2530, 6935	1048	331	13528	1.40393	1	0.377557	49.4976
GOTERM_BP_FAT	GO:0051149~positive regulation of muscle cell differentiation	4	0.274725	0.0367441	694, 3486, 3611, 9643	1048	10	13528	5.16336	1	0.377527	49.6195
GOTERM_BP_FAT	GO:0031103~axon regeneration	4	0.274725	0.0367441	146760, 9469, 1462, 4131	1048	10	13528	5.16336	1	0.377527	49.6195
GOTERM_BP_FAT	GO:0002520~immune system development	31	2.12912	0.0368626	1437, 861, 669, 4855, 6659, 1316, 53335, 84433, 3600, 10202, 1499, 3624, 3676, 4050, 64919, 7046, 3575, 56262, 133396, 3059, 4318, 10682, 1794, 1021, 182, 28962, 4627, 7076, 399, 3932, 3589	1048	276	13528	1.44986	1	0.377429	49.7329
GOTERM_BP_FAT	GO:0001775~cell activation	32	2.1978	0.0369135	1437, 2812, 6289, 6288, 6659, 1316, 53335, 928, 84433, 10397, 3600, 57580, 57823, 10202, 1499, 3676, 3481, 4277, 4050, 64919, 7852, 3575, 56262, 56832, 1906, 1794, 3936, 2280, 4627, 399, 3932, 3589	1048	287	13528	1.43926	1	0.376781	49.7815
GOTERM_BP_FAT	GO:0006811~ion transport	74	5.08242	0.0382153	2055, 784, 11151, 55238, 1318, 64116, 6324, 7126, 23209, 55584, 489, 9389, 55089, 3778, 57338, 481, 1188, 23400, 5174, 1136, 9390, 57528, 5031, 7782, 6508, 475, 8685, 309, 9114, 91252, 81855, 6553, 6446, 80727, 26872, 83892, 57657, 3708, 1951, 51606, 51449, 121601, 3755, 125206, 117144, 8992, 6581, 9022, 196527, 57158, 55107, 9424, 26503, 147040, 6330, 51382, 353174, 3772, 6326, 79400, 493, 2280,…	1048	768	13528	1.24378	1	0.386212	51.0101
GOTERM_BP_FAT	GO:0032409~regulation of transporter activity	7	0.480769	0.0386759	2280, 3481, 57338, 117144, 81, 57158, 154	1048	33	13528	2.73814	1	0.388806	51.438
GOTERM_BP_FAT	GO:0048489~synaptic vesicle transport	7	0.480769	0.0386759	1020, 6810, 6804, 5413, 85366, 6616, 1499	1048	33	13528	2.73814	1	0.388806	51.438
GOTERM_BP_FAT	GO:0046324~regulation of glucose import	7	0.480769	0.0386759	2066, 114898, 3481, 4050, 5578, 51422, 8682	1048	33	13528	2.73814	1	0.388806	51.438
GOTERM_BP_FAT	GO:0006939~smooth muscle contraction	7	0.480769	0.0386759	1910, 3778, 70, 6525, 51083, 1906, 1266	1048	33	13528	2.73814	1	0.388806	51.438
GOTERM_BP_FAT	GO:0009953~dorsal/ventral pattern formation	10	0.686813	0.0400884	145258, 2019, 2735, 9355, 9241, 7476, 2736, 64399, 1906, 1499	1048	60	13528	2.1514	1	0.39883	52.7283
GOTERM_BP_FAT	GO:0006935~chemotaxis	20	1.37363	0.0404689	641700, 3730, 154796, 1910, 27202, 5880, 3672, 5155, 6289, 11151, 6288, 5898, 5578, 9547, 51192, 1794, 3491, 7852, 123920, 5328	1048	160	13528	1.61355	1	0.400697	53.0702
GOTERM_BP_FAT	GO:0042330~taxis	20	1.37363	0.0404689	641700, 3730, 154796, 1910, 27202, 5880, 3672, 5155, 6289, 11151, 6288, 5898, 5578, 9547, 51192, 1794, 3491, 7852, 123920, 5328	1048	160	13528	1.61355	1	0.400697	53.0702
GOTERM_BP_FAT	GO:0009792~embryonic development ending in birth or egg hatching	36	2.47253	0.0409787	154796, 1601, 8557, 1745, 317, 9241, 2768, 2254, 1746, 10395, 1603, 5801, 3340, 7168, 60626, 7046, 6926, 10736, 3202, 145258, 2019, 2122, 3225, 7763, 1301, 50515, 2736, 1906, 5335, 4627, 8313, 1277, 3231, 9464, 2530, 6935	1048	334	13528	1.39132	1	0.403539	53.5247
GOTERM_BP_FAT	GO:0044093~positive regulation of molecular function	58	3.98352	0.0424329	9966, 113, 800, 84433, 10395, 283, 154, 152, 4616, 4615, 3481, 114898, 7168, 10487, 7852, 8877, 51422, 81, 2152, 64781, 5708, 5744, 1136, 5031, 3611, 27, 1906, 9294, 1942, 348, 85360, 5029, 7410, 134, 1910, 8698, 29775, 317, 56034, 7415, 1608, 1606, 83464, 7046, 114548, 595, 3673, 22861, 3672, 5155, 1020, 5292, 2280, 7052, 2688, 3932, 3269, 7057	1048	586	13528	1.27762	1	0.413508	54.7985
GOTERM_BP_FAT	GO:0008064~regulation of actin polymerization or depolymerization	10	0.686813	0.0439335	10092, 357, 11151, 7117, 7114, 2934, 11013, 9168, 51474, 10435	1048	61	13528	2.11613	1	0.423602	56.0782
GOTERM_BP_FAT	GO:0050866~negative regulation of cell activation	10	0.686813	0.0439335	55824, 3162, 133396, 5155, 29126, 80380, 3142, 51083, 3624, 348	1048	61	13528	2.11613	1	0.423602	56.0782
GOTERM_BP_FAT	GO:0010827~regulation of glucose transport	7	0.480769	0.0440057	2066, 114898, 3481, 4050, 5578, 51422, 8682	1048	34	13528	2.65761	1	0.423023	56.139
GOTERM_BP_FAT	GO:0017157~regulation of exocytosis	7	0.480769	0.0440057	1020, 3162, 5578, 6804, 5413, 23413, 5865	1048	34	13528	2.65761	1	0.423023	56.139
GOTERM_BP_FAT	GO:0048520~positive regulation of behavior	7	0.480769	0.0440057	3673, 5155, 5578, 2150, 2152, 1012, 7057	1048	34	13528	2.65761	1	0.423023	56.139
GOTERM_BP_FAT	GO:0007568~aging	15	1.03022	0.0442239	811, 3725, 1410, 2055, 4855, 5578, 2934, 1075, 3611, 3600, 5054, 8835, 7046, 4017, 6926	1048	110	13528	1.76024	1	0.423521	56.3219
GOTERM_BP_FAT	GO:0002062~chondrocyte differentiation	5	0.343407	0.0455447	8817, 5578, 2254, 1301, 50515	1048	18	13528	3.58567	1	0.432029	57.4141
GOTERM_BP_FAT	GO:0043154~negative regulation of caspase activity	5	0.343407	0.0455447	1032, 1718, 2810, 10049, 3164	1048	18	13528	3.58567	1	0.432029	57.4141
GOTERM_BP_FAT	GO:0030593~neutrophil chemotaxis	5	0.343407	0.0455447	3672, 6289, 6288, 5578, 51192	1048	18	13528	3.58567	1	0.432029	57.4141
GOTERM_BP_FAT	GO:0045987~positive regulation of smooth muscle contraction	5	0.343407	0.0455447	3673, 5743, 6915, 8877, 1906	1048	18	13528	3.58567	1	0.432029	57.4141
GOTERM_BP_FAT	GO:0021695~cerebellar cortex development	5	0.343407	0.0455447	1020, 8408, 2735, 7476, 2736	1048	18	13528	3.58567	1	0.432029	57.4141
GOTERM_BP_FAT	GO:0048193~Golgi vesicle transport	17	1.16758	0.0457803	51209, 6810, 55062, 22872, 7415, 9871, 3312, 2802, 57120, 8673, 8773, 10484, 400, 58485, 10133, 1174, 10802	1048	131	13528	1.67514	1	0.432613	57.6062
GOTERM_BP_FAT	GO:0001932~regulation of protein amino acid phosphorylation	21	1.44231	0.0460101	1437, 3725, 595, 659, 1910, 133396, 3059, 5155, 5578, 56034, 8651, 1906, 3481, 2280, 2688, 3486, 4771, 51422, 7046, 4092, 3589	1048	173	13528	1.56692	1	0.433151	57.7928
GOTERM_BP_FAT	GO:0042311~vasodilation	6	0.412088	0.0462962	1910, 3778, 3672, 83992, 154, 348	1048	26	13528	2.97886	1	0.434086	58.024
GOTERM_BP_FAT	GO:0007611~learning or memory	15	1.03022	0.0471629	3725, 2055, 11141, 147, 5578, 5743, 123803, 1020, 60626, 3678, 3156, 29767, 6616, 2048, 2182	1048	111	13528	1.74438	1	0.439119	58.7171
GOTERM_BP_FAT	GO:0045661~regulation of myoblast differentiation	4	0.274725	0.0476843	694, 3486, 3611, 6926	1048	11	13528	4.69396	1	0.441668	59.1288
GOTERM_BP_FAT	GO:0010812~negative regulation of cell-substrate adhesion	4	0.274725	0.0476843	4771, 1277, 4323, 7057	1048	11	13528	4.69396	1	0.441668	59.1288
GOTERM_BP_FAT	GO:0051897~positive regulation of protein kinase B signaling cascade	4	0.274725	0.0476843	3481, 3611, 2152, 7046	1048	11	13528	4.69396	1	0.441668	59.1288
GOTERM_BP_FAT	GO:0035150~regulation of tube size	9	0.618132	0.0496795	1910, 3778, 3672, 147, 70, 83992, 1906, 154, 348	1048	53	13528	2.19199	1	0.454336	60.6689
GOTERM_BP_FAT	GO:0006944~membrane fusion	9	0.618132	0.0496795	2054, 6810, 8773, 11151, 928, 117144, 9341, 6809, 8673	1048	53	13528	2.19199	1	0.454336	60.6689
GOTERM_BP_FAT	GO:0050880~regulation of blood vessel size	9	0.618132	0.0496795	1910, 3778, 3672, 147, 70, 83992, 1906, 154, 348	1048	53	13528	2.19199	1	0.454336	60.6689
GOTERM_BP_FAT	GO:0045216~cell-cell junction organization	7	0.480769	0.0497724	154796, 357, 4771, 7414, 928, 83660, 4092	1048	35	13528	2.58168	1	0.453848	60.7392
GOTERM_BP_FAT	GO:0030240~muscle thin filament assembly	3	0.206044	0.0511241	8557, 58, 70	1048	5	13528	7.74504	1	0.461852	61.7494
GOTERM_BP_FAT	GO:0045663~positive regulation of myoblast differentiation	3	0.206044	0.0511241	694, 3486, 3611	1048	5	13528	7.74504	1	0.461852	61.7494
GOTERM_BP_FAT	GO:0030903~notochord development	3	0.206044	0.0511241	2735, 9241, 2736	1048	5	13528	7.74504	1	0.461852	61.7494
GOTERM_BP_FAT	GO:0021877~forebrain neuron fate commitment	3	0.206044	0.0511241	1745, 26468, 1746	1048	5	13528	7.74504	1	0.461852	61.7494
GOTERM_BP_FAT	GO:0016081~synaptic vesicle docking during exocytosis	3	0.206044	0.0511241	6810, 6804, 6616	1048	5	13528	7.74504	1	0.461852	61.7494
GOTERM_BP_FAT	GO:0003013~circulatory system process	22	1.51099	0.0515272	134, 154796, 659, 1910, 8557, 3672, 128, 147, 5743, 18, 85366, 1906, 154, 348, 4633, 3162, 7168, 3778, 1727, 3768, 642443, 70, 83992	1048	186	13528	1.5268	1	0.463418	62.046
GOTERM_BP_FAT	GO:0008015~blood circulation	22	1.51099	0.0515272	134, 154796, 659, 1910, 8557, 3672, 128, 147, 5743, 18, 85366, 1906, 154, 348, 4633, 3162, 7168, 3778, 1727, 3768, 642443, 70, 83992	1048	186	13528	1.5268	1	0.463418	62.046
GOTERM_BP_FAT	GO:0001952~regulation of cell-matrix adhesion	6	0.412088	0.0533371	1021, 4771, 3611, 1012, 4323, 7057	1048	27	13528	2.86853	1	0.474207	63.3506
GOTERM_BP_FAT	GO:0030098~lymphocyte differentiation	14	0.961538	0.0541582	56262, 6659, 1316, 53335, 84433, 3600, 1794, 1499, 3676, 64919, 399, 3932, 3575, 3589	1048	103	13528	1.75454	1	0.478393	63.9283
GOTERM_BP_FAT	GO:0035115~embryonic forelimb morphogenesis	5	0.343407	0.0542769	2019, 2122, 7476, 6926, 1499	1048	19	13528	3.39695	1	0.478024	64.0112
GOTERM_BP_FAT	GO:0050927~positive regulation of positive chemotaxis	5	0.343407	0.0542769	3673, 5578, 2150, 2152, 1012	1048	19	13528	3.39695	1	0.478024	64.0112
GOTERM_BP_FAT	GO:0050926~regulation of positive chemotaxis	5	0.343407	0.0542769	3673, 5578, 2150, 2152, 1012	1048	19	13528	3.39695	1	0.478024	64.0112
GOTERM_BP_FAT	GO:0021587~cerebellum morphogenesis	5	0.343407	0.0542769	1020, 8408, 2735, 7476, 2736	1048	19	13528	3.39695	1	0.478024	64.0112
GOTERM_BP_FAT	GO:0032355~response to estradiol stimulus	9	0.618132	0.0545397	1410, 8835, 2688, 5155, 5578, 5743, 8651, 898, 4131	1048	54	13528	2.1514	1	0.478581	64.1939
GOTERM_BP_FAT	GO:0045321~leukocyte activation	27	1.8544	0.0551368	1437, 6659, 1316, 53335, 84433, 10397, 3600, 57580, 57823, 10202, 1499, 3676, 3481, 4277, 64919, 7852, 3575, 56262, 56832, 1906, 1794, 3936, 2280, 4627, 399, 3932, 3589	1048	242	13528	1.44019	1	0.481261	64.6057
GOTERM_BP_FAT	GO:0002694~regulation of leukocyte activation	20	1.37363	0.0551966	133396, 11151, 9308, 29126, 80380, 84433, 1026, 3600, 51083, 55423, 3624, 55824, 10666, 3162, 4860, 3142, 3932, 7057, 3575, 6935	1048	166	13528	1.55523	1	0.480516	64.6468
GOTERM_BP_FAT	GO:0050768~negative regulation of neurogenesis	8	0.549451	0.0559707	8408, 9423, 1745, 9241, 7533, 1746, 65078, 2048	1048	45	13528	2.29483	1	0.484279	65.1735
GOTERM_BP_FAT	GO:0048565~gut development	7	0.480769	0.0559812	2054, 1910, 2254, 3142, 2736, 7046, 1499	1048	36	13528	2.50997	1	0.483223	65.1805
GOTERM_BP_FAT	GO:0019218~regulation of steroid metabolic process	7	0.480769	0.0559812	64137, 3778, 341, 23541, 51083, 654, 348	1048	36	13528	2.50997	1	0.483223	65.1805
GOTERM_BP_FAT	GO:0007268~synaptic transmission	32	2.1978	0.0562601	134, 26167, 2055, 5578, 5413, 6804, 7476, 18, 6324, 5376, 1499, 56127, 56126, 3778, 43, 56122, 6581, 6616, 6810, 11245, 1136, 5792, 57717, 85366, 4885, 9568, 348, 1960, 1020, 6386, 29767, 3269, 83992	1048	298	13528	1.38614	1	0.483852	65.3685
GOTERM_BP_FAT	GO:0048167~regulation of synaptic plasticity	10	0.686813	0.0569212	134, 1020, 1627, 5743, 8553, 85366, 7533, 4131, 2048, 348	1048	64	13528	2.01694	1	0.486849	65.81
GOTERM_BP_FAT	GO:0048732~gland development	17	1.16758	0.0574274	2066, 137964, 3202, 3673, 2735, 4855, 9423, 7498, 5744, 9241, 7782, 4192, 2736, 3480, 7046, 83992, 6926	1048	135	13528	1.6255	1	0.48886	66.1445
GOTERM_BP_FAT	GO:0007498~mesoderm development	11	0.755495	0.0581385	659, 2132, 83439, 9355, 4771, 6591, 7473, 6926, 10220, 8013, 3055	1048	74	13528	1.91882	1	0.492103	66.6092
GOTERM_BP_FAT	GO:0031102~neuron projection regeneration	4	0.274725	0.0600228	146760, 9469, 1462, 4131	1048	12	13528	4.3028	1	0.502355	67.8116
GOTERM_BP_FAT	GO:0001958~endochondral ossification	4	0.274725	0.0600228	8817, 5744, 1277, 1305	1048	12	13528	4.3028	1	0.502355	67.8116
GOTERM_BP_FAT	GO:0048814~regulation of dendrite morphogenesis	4	0.274725	0.0600228	5792, 1136, 7533, 3611	1048	12	13528	4.3028	1	0.502355	67.8116
GOTERM_BP_FAT	GO:0014068~positive regulation of phosphoinositide 3-kinase cascade	4	0.274725	0.0600228	3481, 2688, 4734, 5467	1048	12	13528	4.3028	1	0.502355	67.8116
GOTERM_BP_FAT	GO:0014910~regulation of smooth muscle cell migration	4	0.274725	0.0600228	3673, 5155, 3486, 3611	1048	12	13528	4.3028	1	0.502355	67.8116
GOTERM_BP_FAT	GO:0034375~high-density lipoprotein particle remodeling	4	0.274725	0.0600228	341, 3931, 9388, 348	1048	12	13528	4.3028	1	0.502355	67.8116
GOTERM_BP_FAT	GO:0050766~positive regulation of phagocytosis	4	0.274725	0.0600228	811, 3673, 4240, 5806	1048	12	13528	4.3028	1	0.502355	67.8116
GOTERM_BP_FAT	GO:0044092~negative regulation of molecular function	35	2.40385	0.0607743	134, 1910, 5064, 2055, 10049, 2810, 113, 5578, 9241, 1028, 1026, 154, 1032, 4616, 3481, 3156, 51422, 4092, 114548, 5708, 10253, 5744, 341, 3611, 5569, 9568, 348, 1718, 3162, 5292, 2280, 5999, 3164, 51129, 4771	1048	334	13528	1.35268	1	0.5057	68.2796
GOTERM_BP_FAT	GO:0031345~negative regulation of cell projection organization	6	0.412088	0.0609647	8408, 9423, 5792, 7533, 65078, 2048	1048	28	13528	2.76609	1	0.505707	68.3972
GOTERM_BP_FAT	GO:0010811~positive regulation of cell-substrate adhesion	6	0.412088	0.0609647	1021, 3491, 151887, 3611, 1012, 7057	1048	28	13528	2.76609	1	0.505707	68.3972
GOTERM_BP_FAT	GO:0007265~Ras protein signal transduction	14	0.961538	0.0614287	8408, 5898, 2768, 9411, 1012, 348, 30851, 6237, 1718, 388, 25759, 6386, 22808, 398	1048	105	13528	1.72112	1	0.507319	68.6819
GOTERM_BP_FAT	GO:0030217~T cell differentiation	10	0.686813	0.061747	64919, 6659, 53335, 84433, 399, 3932, 3600, 3575, 1499, 1794	1048	65	13528	1.98591	1	0.508068	68.8759
GOTERM_BP_FAT	GO:0042063~gliogenesis	10	0.686813	0.061747	1020, 1021, 10100, 2934, 4771, 1462, 2250, 4692, 4323, 1499	1048	65	13528	1.98591	1	0.508068	68.8759
GOTERM_BP_FAT	GO:0009119~ribonucleoside metabolic process	8	0.549451	0.0618082	978, 47, 53354, 3156, 29922, 4860, 4907, 56952	1048	46	13528	2.24494	1	0.507315	68.913
GOTERM_BP_FAT	GO:0045834~positive regulation of lipid metabolic process	8	0.549451	0.0618082	114898, 3481, 64137, 7410, 341, 23541, 654, 348	1048	46	13528	2.24494	1	0.507315	68.913
GOTERM_BP_FAT	GO:0050795~regulation of behavior	8	0.549451	0.0618082	3673, 5155, 5578, 2150, 2152, 26585, 1012, 7057	1048	46	13528	2.24494	1	0.507315	68.913
GOTERM_BP_FAT	GO:0043583~ear development	13	0.892857	0.0622947	145258, 8557, 10253, 9241, 2254, 1301, 1906, 55584, 8013, 182, 3778, 357, 10736	1048	95	13528	1.76641	1	0.509035	69.2069
GOTERM_BP_FAT	GO:0042110~T cell activation	16	1.0989	0.0623286	6659, 53335, 84433, 3600, 1794, 1499, 3936, 3481, 2280, 4277, 4627, 64919, 7852, 399, 3932, 3575	1048	126	13528	1.63916	1	0.508128	69.2273
GOTERM_BP_FAT	GO:0000302~response to reactive oxygen species	11	0.755495	0.0626533	2066, 3725, 7837, 1410, 5796, 3162, 7168, 5578, 1277, 5054, 348	1048	75	13528	1.89323	1	0.508902	69.4219
GOTERM_BP_FAT	GO:0048871~multicellular organismal homeostasis	12	0.824176	0.0627575	134, 2066, 1513, 5880, 3673, 57876, 11151, 5744, 7498, 54, 154, 1499	1048	85	13528	1.82236	1	0.508406	69.4841
GOTERM_BP_FAT	GO:0042312~regulation of vasodilation	5	0.343407	0.0638458	134, 3162, 3481, 3778, 154	1048	20	13528	3.2271	1	0.513526	70.1265
GOTERM_BP_FAT	GO:0030516~regulation of axon extension	5	0.343407	0.0638458	9423, 3611, 4897, 4131, 348	1048	20	13528	3.2271	1	0.513526	70.1265
GOTERM_BP_FAT	GO:0051054~positive regulation of DNA metabolic process	9	0.618132	0.0651428	1437, 3725, 811, 3480, 3481, 2735, 5155, 56034, 2736	1048	56	13528	2.07456	1	0.519737	70.8754
GOTERM_BP_FAT	GO:0051130~positive regulation of cellular component organization	21	1.44231	0.0673766	811, 154796, 3673, 9423, 5898, 5578, 5792, 7476, 3611, 1906, 3481, 7168, 4050, 4771, 4240, 81, 7046, 5806, 4131, 83992, 10435	1048	181	13528	1.49766	1	0.53098	72.1238
GOTERM_BP_FAT	GO:0050727~regulation of inflammatory response	11	0.755495	0.0673883	134, 3481, 3673, 7052, 6289, 6288, 5578, 5743, 4907, 154, 348	1048	76	13528	1.86832	1	0.529944	72.1302
GOTERM_BP_FAT	GO:0009416~response to light stimulus	17	1.16758	0.0674001	595, 5796, 6706, 840, 3713, 147, 4734, 1026, 1032, 1020, 10381, 2237, 60626, 3156, 51435, 7222, 23596	1048	138	13528	1.59016	1	0.528911	72.1367
GOTERM_BP_FAT	GO:0031346~positive regulation of cell projection organization	8	0.549451	0.0680035	3673, 9423, 5898, 5792, 3611, 7046, 4131, 10435	1048	47	13528	2.19717	1	0.531094	72.465
GOTERM_BP_FAT	GO:0042278~purine nucleoside metabolic process	6	0.412088	0.0691767	47, 53354, 3156, 4860, 4907, 56952	1048	29	13528	2.6707	1	0.536307	73.0928
GOTERM_BP_FAT	GO:0043588~skin development	6	0.412088	0.0691767	1718, 2810, 4050, 1277, 7476, 1289	1048	29	13528	2.6707	1	0.536307	73.0928
GOTERM_BP_FAT	GO:0046128~purine ribonucleoside metabolic process	6	0.412088	0.0691767	47, 53354, 3156, 4860, 4907, 56952	1048	29	13528	2.6707	1	0.536307	73.0928
GOTERM_BP_FAT	GO:0016051~carbohydrate biosynthetic process	14	0.961538	0.0693236	2132, 5224, 11227, 9945, 10020, 50515, 6675, 3340, 51148, 374907, 9469, 55501, 2997, 2530	1048	107	13528	1.68895	1	0.535999	73.1705
GOTERM_BP_FAT	GO:0007411~axon guidance	14	0.961538	0.0693236	3730, 9638, 9423, 9355, 864, 2043, 2736, 3897, 56896, 1020, 7852, 374946, 6586, 2048	1048	107	13528	1.68895	1	0.535999	73.1705
GOTERM_BP_FAT	GO:0007266~Rho protein signal transduction	7	0.480769	0.0697349	30851, 388, 2768, 398, 9411, 1012, 348	1048	38	13528	2.37786	1	0.537098	73.3868
GOTERM_BP_FAT	GO:0048332~mesoderm morphogenesis	7	0.480769	0.0697349	659, 2132, 83439, 4771, 7473, 6926, 8013	1048	38	13528	2.37786	1	0.537098	73.3868
GOTERM_BP_FAT	GO:0019226~transmission of nerve impulse	36	2.47253	0.0707658	134, 26167, 2055, 5578, 6804, 5413, 7476, 18, 6324, 928, 5376, 1499, 56127, 56126, 3778, 43, 56122, 6581, 6616, 6810, 11245, 1136, 5792, 57717, 85366, 3611, 4885, 9568, 5467, 348, 1960, 1020, 6386, 29767, 26047, 3269, 83992	1048	350	13528	1.32772	1	0.541446	73.9217
GOTERM_BP_FAT	GO:0030326~embryonic limb morphogenesis	12	0.824176	0.0717931	2019, 2122, 9241, 2254, 7476, 2768, 50515, 26585, 6926, 7474, 1499, 56603	1048	87	13528	1.78047	1	0.545715	74.4447
GOTERM_BP_FAT	GO:0035113~embryonic appendage morphogenesis	12	0.824176	0.0717931	2019, 2122, 9241, 2254, 7476, 2768, 50515, 26585, 6926, 7474, 1499, 56603	1048	87	13528	1.78047	1	0.545715	74.4447
GOTERM_BP_FAT	GO:0014866~skeletal myofibril assembly	3	0.206044	0.0728169	8557, 58, 70	1048	6	13528	6.4542	1	0.549906	74.956
GOTERM_BP_FAT	GO:0007171~activation of transmembrane receptor protein tyrosine kinase activity	3	0.206044	0.0728169	1136, 56034, 154	1048	6	13528	6.4542	1	0.549906	74.956
GOTERM_BP_FAT	GO:0045600~positive regulation of fat cell differentiation	3	0.206044	0.0728169	64778, 285590, 5467	1048	6	13528	6.4542	1	0.549906	74.956
GOTERM_BP_FAT	GO:0048568~embryonic organ development	20	1.37363	0.0733303	3202, 145258, 8557, 2735, 10253, 3225, 9241, 2254, 1746, 1301, 50515, 2736, 55584, 1906, 8013, 3340, 3142, 7046, 6935, 10736	1048	172	13528	1.50098	1	0.551445	75.2087
GOTERM_BP_FAT	GO:0042522~regulation of tyrosine phosphorylation of Stat5 protein	4	0.274725	0.0736855	1437, 133396, 2688, 4771	1048	13	13528	3.97181	1	0.552169	75.3822
GOTERM_BP_FAT	GO:0014066~regulation of phosphoinositide 3-kinase cascade	4	0.274725	0.0736855	3481, 2688, 4734, 5467	1048	13	13528	3.97181	1	0.552169	75.3822
GOTERM_BP_FAT	GO:0010595~positive regulation of endothelial cell migration	4	0.274725	0.0736855	154796, 5155, 1906, 7057	1048	13	13528	3.97181	1	0.552169	75.3822
GOTERM_BP_FAT	GO:0030239~myofibril assembly	5	0.343407	0.0742341	4633, 8557, 7168, 58, 70	1048	21	13528	3.07343	1	0.553865	75.6478
GOTERM_BP_FAT	GO:0006024~glycosaminoglycan biosynthetic process	5	0.343407	0.0742341	2132, 11227, 9469, 55501, 50515	1048	21	13528	3.07343	1	0.553865	75.6478
GOTERM_BP_FAT	GO:0010466~negative regulation of peptidase activity	5	0.343407	0.0742341	1032, 1718, 2810, 10049, 3164	1048	21	13528	3.07343	1	0.553865	75.6478
GOTERM_BP_FAT	GO:0001569~patterning of blood vessels	5	0.343407	0.0742341	3491, 4855, 7852, 1906, 1499	1048	21	13528	3.07343	1	0.553865	75.6478
GOTERM_BP_FAT	GO:0007223~Wnt receptor signaling pathway, calcium modulating pathway	5	0.343407	0.0742341	81029, 2535, 7476, 7473, 7474	1048	21	13528	3.07343	1	0.553865	75.6478
GOTERM_BP_FAT	GO:0006909~phagocytosis	8	0.549451	0.0745575	134, 55531, 3685, 11151, 4240, 5806, 7057, 3055	1048	48	13528	2.1514	1	0.554416	75.8031
GOTERM_BP_FAT	GO:0051346~negative regulation of hydrolase activity	8	0.549451	0.0745575	1032, 1718, 2280, 2810, 10049, 3164, 51129, 341	1048	48	13528	2.1514	1	0.554416	75.8031
GOTERM_BP_FAT	GO:0009206~purine ribonucleoside triphosphate biosynthetic process	13	0.892857	0.0752166	148229, 51382, 489, 51606, 493, 9114, 481, 29922, 57198, 51761, 8992, 51422, 23400	1048	98	13528	1.71234	1	0.556641	76.1168
GOTERM_BP_FAT	GO:0048015~phosphoinositide-mediated signaling	12	0.824176	0.0766065	3480, 1910, 5029, 5293, 7052, 2237, 2934, 23413, 7298, 5031, 3269, 1906	1048	88	13528	1.76024	1	0.562448	76.7656
GOTERM_BP_FAT	GO:0006892~post-Golgi vesicle-mediated transport	9	0.618132	0.0769378	51209, 6810, 8773, 55062, 3312, 10133, 57120, 8673, 1174	1048	58	13528	2.00303	1	0.563002	76.9178
GOTERM_BP_FAT	GO:0051781~positive regulation of cell division	7	0.480769	0.0772796	3481, 5155, 2246, 56034, 2254, 4192, 2250	1048	39	13528	2.31689	1	0.563603	77.0739
GOTERM_BP_FAT	GO:0051147~regulation of muscle cell differentiation	7	0.480769	0.0772796	694, 3486, 3611, 6926, 9643, 6935, 1906	1048	39	13528	2.31689	1	0.563603	77.0739
GOTERM_BP_FAT	GO:0032271~regulation of protein polymerization	10	0.686813	0.0777495	10092, 11151, 7117, 7114, 2934, 11013, 9168, 4131, 83992, 10435	1048	68	13528	1.89829	1	0.564821	77.2867
GOTERM_BP_FAT	GO:0032368~regulation of lipid transport	6	0.412088	0.0779673	3685, 341, 3690, 9388, 7057, 348	1048	30	13528	2.58168	1	0.564813	77.3847
GOTERM_BP_FAT	GO:0007626~locomotory behavior	29	1.99176	0.0792901	154796, 1910, 2055, 6289, 11151, 6288, 5578, 18, 51192, 123803, 435, 3778, 7852, 123920, 5328, 641700, 3730, 27202, 5880, 3672, 147, 5155, 5898, 1136, 2043, 9547, 1794, 5090, 3491	1048	274	13528	1.36622	1	0.570107	77.9716
GOTERM_BP_FAT	GO:0009145~purine nucleoside triphosphate biosynthetic process	13	0.892857	0.0798777	148229, 51382, 489, 51606, 493, 9114, 481, 29922, 57198, 51761, 8992, 51422, 23400	1048	99	13528	1.69504	1	0.571842	78.2276
GOTERM_BP_FAT	GO:0035023~regulation of Rho protein signal transduction	13	0.892857	0.0798777	9639, 55785, 10395, 57580, 85360, 29, 23370, 7410, 10276, 55701, 7204, 1000, 64283	1048	99	13528	1.69504	1	0.571842	78.2276
GOTERM_BP_FAT	GO:0009201~ribonucleoside triphosphate biosynthetic process	13	0.892857	0.0798777	148229, 51382, 489, 51606, 493, 9114, 481, 29922, 57198, 51761, 8992, 51422, 23400	1048	99	13528	1.69504	1	0.571842	78.2276
GOTERM_BP_FAT	GO:0001934~positive regulation of protein amino acid phosphorylation	12	0.824176	0.0816183	1437, 595, 659, 1910, 133396, 3481, 3059, 2688, 5578, 51422, 7046, 3589	1048	89	13528	1.74046	1	0.578963	78.9696
GOTERM_BP_FAT	GO:0006754~ATP biosynthetic process	12	0.824176	0.0816183	148229, 493, 9114, 481, 51761, 57198, 8992, 51422, 51382, 23400, 51606, 489	1048	89	13528	1.74046	1	0.578963	78.9696
GOTERM_BP_FAT	GO:0006812~cation transport	53	3.64011	0.0820669	784, 11151, 55238, 1318, 64116, 6324, 7126, 55584, 489, 9389, 55089, 3778, 57338, 481, 23400, 5174, 57528, 9390, 7782, 475, 309, 9114, 91252, 81855, 6553, 6446, 26872, 83892, 57657, 3708, 51606, 3755, 125206, 8992, 117144, 6581, 57158, 9424, 147040, 6330, 51382, 3772, 6326, 493, 2280, 3768, 358, 1259, 7226, 4241, 57181, 3932, 7222	1048	553	13528	1.23715	1	0.57999	79.157
GOTERM_BP_FAT	GO:0006633~fatty acid biosynthetic process	11	0.755495	0.0829302	392636, 6307, 6309, 240, 241, 5743, 8560, 51422, 10826, 1906, 9415	1048	79	13528	1.79737	1	0.582919	79.5131
GOTERM_BP_FAT	GO:0007017~microtubule-based process	27	1.8544	0.0838185	1410, 57519, 442308, 7846, 347733, 55083, 282991, 54908, 1499, 10382, 7278, 10381, 51807, 7277, 84790, 3797, 4131, 7280, 3838, 26153, 10376, 113220, 1781, 4627, 84617, 83992, 113457, 4281	1048	253	13528	1.37758	1	0.585928	79.8734
GOTERM_BP_FAT	GO:0048585~negative regulation of response to stimulus	13	0.892857	0.0847172	134, 6289, 6288, 5792, 5578, 8651, 26585, 154, 348, 3481, 4277, 4907, 3575	1048	100	13528	1.67809	1	0.588949	80.2319
GOTERM_BP_FAT	GO:0021953~central nervous system neuron differentiation	7	0.480769	0.085266	9201, 1020, 5578, 64919, 26468, 2736, 2048	1048	40	13528	2.25897	1	0.590368	80.4479
GOTERM_BP_FAT	GO:0035136~forelimb morphogenesis	5	0.343407	0.0854179	2019, 2122, 7476, 6926, 1499	1048	22	13528	2.93373	1	0.590003	80.5072
GOTERM_BP_FAT	GO:0043525~positive regulation of neuron apoptosis	5	0.343407	0.0854179	3725, 1020, 3672, 4050, 5792	1048	22	13528	2.93373	1	0.590003	80.5072
GOTERM_BP_FAT	GO:0055010~ventricular cardiac muscle morphogenesis	5	0.343407	0.0854179	4633, 2280, 7168, 1301, 4092	1048	22	13528	2.93373	1	0.590003	80.5072
GOTERM_BP_FAT	GO:0007157~heterophilic cell adhesion	5	0.343407	0.0854179	3676, 347902, 3678, 3897, 1000	1048	22	13528	2.93373	1	0.590003	80.5072
GOTERM_BP_FAT	GO:0032387~negative regulation of intracellular transport	5	0.343407	0.0854179	1020, 1410, 5569, 57120, 114548	1048	22	13528	2.93373	1	0.590003	80.5072
GOTERM_BP_FAT	GO:0050867~positive regulation of cell activation	14	0.961538	0.0870316	11151, 9308, 80380, 84433, 1026, 3600, 55423, 10666, 10630, 4860, 3142, 3932, 7057, 3575	1048	111	13528	1.62809	1	0.596125	81.1275
GOTERM_BP_FAT	GO:0042509~regulation of tyrosine phosphorylation of STAT protein	6	0.412088	0.0873272	1437, 133396, 3059, 2688, 4771, 8651	1048	31	13528	2.4984	1	0.596383	81.2391
GOTERM_BP_FAT	GO:0043086~negative regulation of catalytic activity	29	1.99176	0.088145	134, 1910, 5064, 2055, 2810, 10049, 113, 5578, 1028, 1026, 4616, 1032, 3481, 3156, 51422, 4092, 5708, 10253, 341, 3611, 5569, 9568, 348, 1718, 2280, 3164, 5999, 51129, 4771	1048	277	13528	1.35142	1	0.59892	81.5446
GOTERM_BP_FAT	GO:0045927~positive regulation of growth	11	0.755495	0.0885593	3481, 2810, 9423, 2688, 8877, 3142, 3611, 1735, 7046, 4131, 154	1048	80	13528	1.7749	1	0.599684	81.6976
GOTERM_BP_FAT	GO:0030201~heparan sulfate proteoglycan metabolic process	4	0.274725	0.0885849	2132, 3340, 9953, 55959	1048	14	13528	3.68811	1	0.598761	81.707
GOTERM_BP_FAT	GO:0048662~negative regulation of smooth muscle cell proliferation	4	0.274725	0.0885849	3486, 3611, 3600, 283	1048	14	13528	3.68811	1	0.598761	81.707
GOTERM_BP_FAT	GO:0045823~positive regulation of heart contraction	4	0.274725	0.0885849	7168, 147, 1906, 154	1048	14	13528	3.68811	1	0.598761	81.707
GOTERM_BP_FAT	GO:0032102~negative regulation of response to external stimulus	8	0.549451	0.0887391	134, 3481, 6289, 6288, 4907, 26585, 154, 348	1048	50	13528	2.06534	1	0.598398	81.7636
GOTERM_BP_FAT	GO:0046649~lymphocyte activation	22	1.51099	0.0905337	56262, 56832, 6659, 53335, 1316, 84433, 3600, 1499, 1794, 57823, 3936, 3676, 3481, 2280, 4277, 4627, 64919, 7852, 399, 3932, 3575, 3589	1048	199	13528	1.42706	1	0.605066	82.4102
GOTERM_BP_FAT	GO:0050714~positive regulation of protein secretion	7	0.480769	0.0936888	9966, 3481, 6289, 43, 6288, 283, 114548	1048	41	13528	2.20387	1	0.617248	83.4947
GOTERM_BP_FAT	GO:0006954~inflammatory response	33	2.26648	0.0946513	134, 9435, 84632, 240, 6289, 6288, 316, 8534, 2335, 960, 3600, 51083, 4615, 3481, 3340, 10630, 7852, 8460, 2152, 5806, 11343, 114548, 7130, 2122, 51014, 23643, 8111, 8605, 3694, 654, 3162, 3269, 7057	1048	325	13528	1.3107	1	0.620172	83.8128
GOTERM_BP_FAT	GO:0009142~nucleoside triphosphate biosynthetic process	13	0.892857	0.0949335	148229, 51382, 489, 51606, 493, 9114, 481, 29922, 57198, 51761, 8992, 51422, 23400	1048	102	13528	1.64519	1	0.620301	83.905
GOTERM_BP_FAT	GO:0051336~regulation of hydrolase activity	34	2.33516	0.0959626	55785, 1910, 9966, 2810, 10049, 54885, 8698, 317, 7415, 1122, 10395, 283, 1032, 7168, 23158, 4943, 2152, 114548, 3673, 22861, 341, 5031, 9815, 1906, 85360, 1718, 2280, 5029, 7052, 3164, 51129, 3932, 3269, 23102	1048	337	13528	1.30233	1	0.623451	84.2368
GOTERM_BP_FAT	GO:0000041~transition metal ion transport	10	0.686813	0.096059	26872, 91252, 1318, 81855, 64116, 7226, 4241, 7782, 475, 57181	1048	71	13528	1.81808	1	0.622822	84.2676
GOTERM_BP_FAT	GO:0050678~regulation of epithelial cell proliferation	10	0.686813	0.096059	2066, 1910, 1021, 9500, 2246, 864, 9241, 2254, 1028, 5467	1048	71	13528	1.81808	1	0.622822	84.2676
GOTERM_BP_FAT	GO:0033559~unsaturated fatty acid metabolic process	8	0.549451	0.0963621	10630, 240, 241, 5743, 8560, 8605, 1906, 9415	1048	51	13528	2.02485	1	0.623027	84.3639
GOTERM_BP_FAT	GO:0010893~positive regulation of steroid biosynthetic process	3	0.206044	0.0968366	64137, 23541, 654	1048	7	13528	5.53217	1	0.623917	84.5136
GOTERM_BP_FAT	GO:0021892~cerebral cortex GABAergic interneuron differentiation	3	0.206044	0.0968366	1745, 26468, 1746	1048	7	13528	5.53217	1	0.623917	84.5136
GOTERM_BP_FAT	GO:0002063~chondrocyte development	3	0.206044	0.0968366	8817, 1301, 50515	1048	7	13528	5.53217	1	0.623917	84.5136
GOTERM_BP_FAT	GO:0043206~fibril organization	3	0.206044	0.0968366	2280, 1289, 3611	1048	7	13528	5.53217	1	0.623917	84.5136
GOTERM_BP_FAT	GO:0007185~transmembrane receptor protein tyrosine phosphatase signaling pathway	3	0.206044	0.0968366	5792, 5791, 7204	1048	7	13528	5.53217	1	0.623917	84.5136
GOTERM_BP_FAT	GO:0042921~glucocorticoid receptor signaling pathway	3	0.206044	0.0968366	811, 7533, 4734	1048	7	13528	5.53217	1	0.623917	84.5136
GOTERM_BP_FAT	GO:0001993~regulation of systemic arterial blood pressure by norepinephrine-epinephrine	3	0.206044	0.0968366	7168, 147, 154	1048	7	13528	5.53217	1	0.623917	84.5136
GOTERM_BP_FAT	GO:0040036~regulation of fibroblast growth factor receptor signaling pathway	3	0.206044	0.0968366	2254, 64399, 7057	1048	7	13528	5.53217	1	0.623917	84.5136
GOTERM_BP_FAT	GO:0032092~positive regulation of protein binding	3	0.206044	0.0968366	2280, 3673, 800	1048	7	13528	5.53217	1	0.623917	84.5136
GOTERM_BP_FAT	GO:0030100~regulation of endocytosis	9	0.618132	0.0968729	811, 3673, 5578, 341, 85439, 4240, 81, 5806, 1012	1048	61	13528	1.90452	1	0.623053	84.525
GOTERM_BP_FAT	GO:0009636~response to toxin	9	0.618132	0.0968729	5578, 7298, 7782, 23428, 89872, 1026, 7046, 4131, 10202	1048	61	13528	1.90452	1	0.623053	84.525
GOTERM_BP_FAT	GO:0008643~carbohydrate transport	9	0.618132	0.0968729	3481, 144195, 2688, 26503, 11182, 5467, 1906, 154091, 8682	1048	61	13528	1.90452	1	0.623053	84.525
GOTERM_BP_FAT	GO:0051153~regulation of striated muscle cell differentiation	6	0.412088	0.0972442	694, 3486, 3611, 6926, 9643, 1906	1048	32	13528	2.42032	1	0.623528	84.6411
GOTERM_BP_FAT	GO:0021954~central nervous system neuron development	6	0.412088	0.0972442	9201, 1020, 5578, 26468, 2736, 2048	1048	32	13528	2.42032	1	0.623528	84.6411
GOTERM_BP_FAT	GO:0015695~organic cation transport	5	0.343407	0.0973676	5174, 9390, 358, 6581, 9389	1048	23	13528	2.80617	1	0.623016	84.6794
GOTERM_BP_FAT	GO:0060047~heart contraction	5	0.343407	0.0973676	4633, 8557, 7168, 85366, 70	1048	23	13528	2.80617	1	0.623016	84.6794
GOTERM_BP_FAT	GO:0050715~positive regulation of cytokine secretion	5	0.343407	0.0973676	9966, 3481, 6289, 6288, 114548	1048	23	13528	2.80617	1	0.623016	84.6794
GOTERM_BP_FAT	GO:0030048~actin filament-based movement	5	0.343407	0.0973676	7168, 4637, 4627, 70, 7456	1048	23	13528	2.80617	1	0.623016	84.6794
GOTERM_BP_FAT	GO:0003015~heart process	5	0.343407	0.0973676	4633, 8557, 7168, 85366, 70	1048	23	13528	2.80617	1	0.623016	84.6794
GOTERM_BP_FAT	GO:0030308~negative regulation of cell growth	12	0.824176	0.0978493	131566, 1601, 1032, 4633, 1410, 694, 978, 8408, 9423, 1026, 26585, 3624	1048	92	13528	1.6837	1	0.623926	84.8285

## Sheet: SupplementaryTableS5
Supplementary Table S5. SAM Analysis for the Two-Class (LN+ vs LN-) Unpaired Case Assuming Unequal Variances
s0 = 0.0356 (The 0 % quantile of the s values.)
Number of permutations: 100
MEAN number of falsely called variables is computed.
Delta: 0.75
cutlow: -Inf
cutup: 2.592
p0: 0.781
Identified Genes: 121
Falsely Called Genes: 10.7
FDR: 0.069
Identified Genes (using Delta = 0.75):
Row	GeneSymbol	EntrezGene	d.value	stdev	rawp	q.value	R.fold	ProbeID
13543	VAT1L	57687	4.48	0.1948	0	0	2.04	A_23_P400449
1434	CILP	8483	3.86	0.3484	1.02e-06	0.0052	2.8	A_23_P151895
4958	GPC6	10082	3.85	0.1962	1.02e-06	0.0052	1.86	A_32_P97169
3450	EGFL6	25975	3.56	0.1718	8.15e-06	0.0312	1.67	A_23_P22596
2609	COL1A2	1278	3.54	0.2419	1.02e-05	0.0312	1.98	A_24_P277934
14456	PRKAR2B	5577	3.49	0.093	1.48e-05	0.0377	1.36	A_23_P42975
17888	LAMA2	3908	3.41	0.1469	2.4e-05	0.0468	1.54	A_23_P70719
2849	CCL26	10344	3.4	0.1302	2.45e-05	0.0468	1.48	A_23_P215484
12642	SULF1	23213	3.36	0.1968	3.31e-05	0.0525	1.72	A_23_P43164
9881	POSTN	10631	3.33	0.2697	3.82e-05	0.0525	2.03	A_24_P347411
15702	C13orf33	84935	3.33	0.3502	3.98e-05	0.0525	2.44	A_23_P99515
3542	COL18A1	80781	3.32	0.2286	4.28e-05	0.0525	1.84	A_23_P211212
17466	FBN1	2200	3.31	0.1933	4.54e-05	0.0525	1.69	A_23_P65678
5337	COL3A1	1281	3.29	0.3239	4.84e-05	0.0525	2.27	A_23_P142533
18298	NID2	22795	3.28	0.2359	5.2e-05	0.0525	1.85	A_23_P163087
17817	ZNF521	25925	3.24	0.1252	5.86e-05	0.0525	1.44	A_23_P159027
1192	KIRREL	55243	3.23	0.1579	6.12e-05	0.0525	1.54	A_24_P393312
4440	FLRT2	23768	3.23	0.1385	6.17e-05	0.0525	1.48	A_24_P236235
11246	MAP1B	4131	3.19	0.1655	7.9e-05	0.0609	1.56	A_24_P123385
16502	PRG4	10216	3.19	0.3953	7.95e-05	0.0609	2.59	A_23_P160286
4329	PRKG1	5592	3.17	0.1588	8.36e-05	0.061	1.53	A_23_P136041
10103	PGAP1	80055	3.14	0.092	9.38e-05	0.0653	1.32	A_24_P942850
2287	AGT	183	3.13	0.2141	9.94e-05	0.0653	1.72	A_23_P115261
1174	COL1A1	1277	3.11	0.3348	0.000104	0.0653	2.22	A_23_P207520
15394	KCNE4	23704	3.11	0.1932	0.000107	0.0653	1.64	A_23_P392575
16235	PLA2G2A	5320	3.1	0.2332	0.000111	0.0655	1.78	A_23_P321949
1652	FHL5	9457	3.08	0.0886	0.000123	0.0672	1.3	A_23_P42358
13264	GALNTL2	117248	3.06	0.1935	0.000131	0.0675	1.63	A_23_P212119
1041	ANGPTL2	23452	3.06	0.1887	0.000133	0.0675	1.61	A_23_P20864
10110	TSHZ3	57616	3.06	0.1254	0.000137	0.0675	1.41	A_23_P361014
3609	LTBP1	4052	3.03	0.1588	0.000144	0.0686	1.5	A_23_P43810
15092	ECM1	1893	3.02	0.1584	0.000151	0.0686	1.5	A_23_P160559
3811	NOX4	50507	3.02	0.1854	0.000152	0.0686	1.59	A_24_P739344
17937	FAP	2191	3.01	0.1994	0.000161	0.0703	1.63	A_23_P56746
4189	FRMD6	122786	2.99	0.1562	0.000171	0.0729	1.49	A_24_P330303
5104	PODN	127435	2.96	0.2364	0.000191	0.0752	1.75	A_23_P368154
17994	COL16A1	1307	2.96	0.1654	0.000196	0.0752	1.51	A_23_P160318
10313	CD248	57124	2.95	0.2211	0.000198	0.0752	1.69	A_23_P52697
17947	TMEM47	83604	2.95	0.1337	0.000199	0.0752	1.41	A_24_P143171
6520	CRABP2	1382	2.95	0.1392	0.000201	0.0752	1.43	A_23_P115064
8351	DZIP1	22873	2.93	0.1033	0.000232	0.0819	1.33	A_23_P14157
14726	LAMB1	3912	2.93	0.1866	0.000236	0.0819	1.57	A_23_P94030
9488	DDR2	4921	2.92	0.1452	0.000243	0.0819	1.44	A_23_P452
6674	RNF152	220441	2.92	0.1623	0.000244	0.0819	1.49	A_32_P4199
3483	LEPREL2	10536	2.91	0.1435	0.000257	0.0819	1.43	A_23_P87752
3084	LRRC17	10234	2.9	0.1806	0.000262	0.0819	1.55	A_23_P253958
6978	RCN3	57333	2.9	0.1573	0.000268	0.0819	1.47	A_23_P67339
3055	SFPQ	6421	2.89	0.1196	0.000276	0.0819	1.37	A_24_P105283
4011	NEK1	4750	2.89	0.1304	0.000278	0.0819	1.39	A_32_P68050
10014	ITPR1	3708	2.89	0.111	0.000281	0.0819	1.34	A_23_P92042
3765	COL14A1	7373	2.89	0.1353	0.000281	0.0819	1.41	A_23_P216361
4823	FAM38B	63895	2.89	0.1515	0.000283	0.0819	1.45	A_23_P130376
7577	FKBP10	60681	2.87	0.2503	0.000309	0.0877	1.77	A_23_P15727
4357	CALD1	800	2.87	0.1597	0.000318	0.0884	1.47	A_24_P921366
1384	ECM2	1842	2.85	0.1464	0.000344	0.0922	1.43	A_23_P303671
15739	SP3P	160824	2.85	0.1071	0.000349	0.0922	1.33	A_24_P203668
13636	COL5A2	1290	2.85	0.1598	0.000349	0.0922	1.47	A_23_P33196
15384	INHBB	3625	2.83	0.31	0.000384	0.0941	1.97	A_23_P153964
4442	EIF5A2	56648	2.83	0.0561	0.000385	0.0941	1.2	A_24_P380022
6505	PHF19	26147	2.82	0.1019	0.000397	0.0941	1.31	A_23_P401904
3016	SCLT1	132320	2.82	0.1398	0.000401	0.0941	1.41	A_23_P18656
14818	HAS1	3036	2.82	0.2927	0.000406	0.0941	1.9	A_23_P27400
15147	SLC16A2	6567	2.81	0.1248	0.000406	0.0941	1.37	A_23_P137097
16581	TCEAL7	56849	2.81	0.1359	0.000406	0.0941	1.4	A_23_P125788
183	IGF1	3479	2.8	0.2198	0.000432	0.0949	1.64	A_23_P13907
7953	STEAP2	261729	2.8	0.1756	0.000433	0.0949	1.51	A_23_P428260
2057	LOC732215	732215	2.79	0.1725	0.000448	0.0949	1.5	A_32_P124833
14604	CCDC46	201134	2.79	0.1197	0.000449	0.0949	1.35	A_23_P83976
14095	FST	10468	2.79	0.1974	0.000449	0.0949	1.57	A_23_P110531
18701	OGN	4969	2.78	0.2096	0.000459	0.0949	1.6	A_23_P82990
6102	FNIP1	96459	2.78	0.1799	0.000463	0.0949	1.52	A_24_P222300
15460	SYT4	6860	2.78	0.3219	0.000465	0.0949	1.99	A_23_P208030
11508	NAP1L5	266812	2.77	0.1477	0.000483	0.0962	1.42	A_23_P144369
14615	SPON1	10418	2.77	0.1697	0.000484	0.0962	1.48	A_32_P133072
3445	LYPD1	116372	2.77	0.155	0.000492	0.0966	1.44	A_32_P101031
12148	GLT8D2	83468	2.74	0.1314	0.000569	0.1101	1.37	A_23_P48198
16489	COL15A1	1306	2.74	0.1655	0.000575	0.1101	1.46	A_23_P112554
17652	HIST1H1A	3024	2.73	0.3234	0.000593	0.1104	1.97	A_23_P70448
13084	GNG2	54331	2.73	0.1496	0.000596	0.1104	1.42	A_32_P208403
6337	SCML1	6322	2.72	0.0786	0.000598	0.1104	1.24	A_24_P108863
15435	PDE6A	5145	2.72	0.2838	0.000614	0.1107	1.82	A_23_P81590
1518	PIWIL4	143689	2.71	0.0852	0.000623	0.1107	1.26	A_23_P427760
15959	F13A1	2162	2.71	0.1931	0.00063	0.1107	1.54	A_32_P140139
4580	GUCY1A2	2977	2.71	0.1679	0.000636	0.1107	1.46	A_23_P350001
12995	SCRG1	11341	2.7	0.2475	0.000662	0.1123	1.7	A_23_P167159
1928	LAMA4	3910	2.69	0.209	0.000688	0.1123	1.58	A_23_P133656
16188	TIMP1	7076	2.69	0.2284	0.000688	0.1123	1.63	A_23_P62115
18348	RACGAP1	29127	2.68	0.1088	0.000698	0.1123	1.31	A_23_P65110
10318	DACT1	51339	2.68	0.1529	0.000704	0.1123	1.42	A_23_P65518
4134	FKBP7	51661	2.68	0.1239	0.000707	0.1123	1.34	A_23_P79622
10606	ADAMTS1	9510	2.68	0.2532	0.00071	0.1123	1.71	A_23_P211039
5825	FGFR1	2260	2.68	0.177	0.000711	0.1123	1.48	A_23_P301304
4002	PLEKHA5	54477	2.67	0.1166	0.000729	0.1139	1.33	A_23_P218068
14515	SRPX2	27286	2.67	0.187	0.000744	0.1148	1.51	A_23_P136978
12903	ASPN	54829	2.66	0.2615	0.000753	0.1148	1.73	A_23_P216429
18474	PGR	5241	2.66	0.1364	0.000775	0.1148	1.37	A_23_P138938
7701	CCDC80	151887	2.66	0.2769	0.000783	0.1148	1.78	A_23_P58082
11765	C4orf49	84709	2.66	0.1129	0.000784	0.1148	1.31	A_23_P255331
5726	BDKRB1	623	2.65	0.2304	0.000799	0.1151	1.63	A_23_P128744
3964	MATN2	4147	2.65	0.126	0.000804	0.1151	1.35	A_23_P71328
118	ENAH	55740	2.65	0.1634	0.000817	0.1157	1.44	A_23_P51397
12944	AFAP1L2	84632	2.64	0.1138	0.000824	0.1157	1.32	A_23_P406341
16650	PDGFRL	5157	2.64	0.2222	0.000851	0.116	1.6	A_23_P60146
1205	ITGA1	3672	2.64	0.2055	0.000851	0.116	1.55	A_23_P256334
5486	CLIP3	25999	2.63	0.118	0.000856	0.116	1.32	A_23_P50786
8618	GJC1	10052	2.63	0.2735	0.000863	0.116	1.76	A_23_P428287
8916	PLVAP	83483	2.63	0.187	0.000879	0.116	1.5	A_23_P56328
3501	CD34	947	2.63	0.1921	0.000883	0.116	1.51	A_32_P220798
10319	GFPT2	9945	2.63	0.281	0.00089	0.116	1.78	A_23_P144916
10989	ELTD1	64123	2.62	0.0922	0.000905	0.116	1.26	A_23_P62741
1895	ENOX1	55068	2.62	0.1223	0.000909	0.116	1.33	A_23_P128574
15615	IL17RD	54756	2.62	0.2352	0.000923	0.1161	1.63	A_32_P188860
17991	CTHRC1	115908	2.62	0.2411	0.000925	0.1161	1.65	A_23_P111888
13572	CDC6	990	2.61	0.1655	0.000945	0.1177	1.44	A_23_P49972
1107	PDGFRA	5156	2.61	0.1554	0.000959	0.118	1.41	A_23_P300033
6205	KCNJ12	3768	2.61	0.1692	0.000963	0.118	1.45	A_24_P339429
3793	MEOX2	4223	2.6	0.1758	0.000978	0.1189	1.46	A_24_P106624
1567	DCLK1	9201	2.6	0.1399	0.000998	0.1195	1.37	A_23_P369994
7198	FJX1	24147	2.6	0.1797	0.000998	0.1195	1.47	A_23_P150693
10021	ZEB1	6935	2.59	0.1179	0.001016	0.12	1.32	A_23_P202013
4213	CDC7	8317	2.59	0.1044	0.001027	0.12	1.29	A_23_P148807

## Sheet: SupplementaryTableS6
Supplementary Table S6. GO terms of biological process enrinchment analysis for 121 genes identified by SAM
Category	Term	Count	%	PValue	Genes	List Total	Pop Hits	Pop Total	Fold Enrichment	Bonferroni	Benjamini	FDR(%)
GOTERM_BP_FAT	GO:0030198~extracellular matrix organization	11	9.16667	1.27388e-09	1290, 1281, 1842, 183, 5156, 10631, 1277, 7373, 80781, 1278, 151887	89	104	13528	16.0769	1.3019e-06	1.3019e-06	2.01827e-06
GOTERM_BP_FAT	GO:0043062~extracellular structure organization	12	10	7.96718e-09	1290, 1281, 1842, 183, 5156, 10631, 1277, 7373, 80781, 1278, 151887, 4131	89	163	13528	11.1902	8.14242e-06	4.07122e-06	1.26228e-05
GOTERM_BP_FAT	GO:0007155~cell adhesion	19	15.8333	4.54006e-07	1307, 3036, 1306, 1281, 3672, 22795, 10418, 25975, 947, 3908, 1842, 183, 10631, 7373, 3910, 80781, 3912, 23768, 4921	89	700	13528	4.12571	0.000463887	0.000154653	0.000719304
GOTERM_BP_FAT	GO:0022610~biological adhesion	19	15.8333	4.63598e-07	1307, 3036, 1306, 1281, 3672, 22795, 10418, 25975, 947, 3908, 1842, 183, 10631, 7373, 3910, 80781, 3912, 23768, 4921	89	701	13528	4.11983	0.000473685	0.000118442	0.0007345
GOTERM_BP_FAT	GO:0030199~collagen fibril organization	5	4.16667	3.50649e-05	1290, 1281, 1277, 7373, 1278	89	29	13528	26.2069	0.0352024	0.00714176	0.0555407
GOTERM_BP_FAT	GO:0030334~regulation of cell migration	8	6.66667	0.000113807	623, 183, 5156, 3910, 3479, 80781, 3912, 3908	89	169	13528	7.19527	0.109807	0.0191995	0.180158
GOTERM_BP_FAT	GO:0042127~regulation of cell proliferation	16	13.3333	0.000153027	5241, 5320, 5156, 9510, 8317, 3479, 2260, 183, 50507, 990, 56648, 7076, 80781, 3912, 4921, 6935	89	787	13528	3.09022	0.144787	0.0220958	0.242173
GOTERM_BP_FAT	GO:0001568~blood vessel development	9	7.5	0.00019047	1306, 1281, 183, 1277, 3910, 80781, 4223, 1278, 10052	89	245	13528	5.58367	0.176901	0.0240411	0.301345
GOTERM_BP_FAT	GO:0001501~skeletal system development	10	8.33333	0.000224301	1290, 1281, 5156, 10631, 1277, 3479, 1278, 6935, 2200, 2260	89	319	13528	4.76489	0.204879	0.0251518	0.354781
GOTERM_BP_FAT	GO:0001944~vasculature development	9	7.5	0.000224588	1306, 1281, 183, 1277, 3910, 80781, 4223, 1278, 10052	89	251	13528	5.4502	0.205112	0.022694	0.355234
GOTERM_BP_FAT	GO:0040012~regulation of locomotion	8	6.66667	0.00025029	623, 183, 5156, 3910, 3479, 80781, 3912, 3908	89	192	13528	6.33333	0.225725	0.0229888	0.395812
GOTERM_BP_FAT	GO:0051270~regulation of cell motion	8	6.66667	0.000258355	623, 183, 5156, 3910, 3479, 80781, 3912, 3908	89	193	13528	6.30052	0.232082	0.0217657	0.408542
GOTERM_BP_FAT	GO:0030335~positive regulation of cell migration	6	5	0.00028061	623, 183, 5156, 3479, 80781, 3912	89	89	13528	10.2472	0.249356	0.0218218	0.443661
GOTERM_BP_FAT	GO:0042476~odontogenesis	5	4.16667	0.000412518	5156, 1277, 10468, 1278, 3912	89	54	13528	14.0741	0.344056	0.0296709	0.651577
GOTERM_BP_FAT	GO:0040017~positive regulation of locomotion	6	5	0.000438566	623, 183, 5156, 3479, 80781, 3912	89	98	13528	9.30612	0.361295	0.0294453	0.692586
GOTERM_BP_FAT	GO:0051272~positive regulation of cell motion	6	5	0.000438566	623, 183, 5156, 3479, 80781, 3912	89	98	13528	9.30612	0.361295	0.0294453	0.692586
GOTERM_BP_FAT	GO:0031589~cell-substrate adhesion	6	5	0.000438566	1281, 3672, 1842, 183, 22795, 3912	89	98	13528	9.30612	0.361295	0.0294453	0.692586
GOTERM_BP_FAT	GO:0008585~female gonad development	5	4.16667	0.000788842	5241, 183, 9510, 10468, 3625	89	64	13528	11.875	0.553589	0.0491578	1.24251
GOTERM_BP_FAT	GO:0043588~skin development	4	3.33333	0.000859982	1290, 1281, 1277, 1278	89	29	13528	20.9655	0.584918	0.0504075	1.35385
GOTERM_BP_FAT	GO:0046545~development of primary female sexual characteristics	5	4.16667	0.00104716	5241, 183, 9510, 10468, 3625	89	69	13528	11.0145	0.657251	0.0577517	1.64624
GOTERM_BP_FAT	GO:0046660~female sex differentiation	5	4.16667	0.00104716	5241, 183, 9510, 10468, 3625	89	69	13528	11.0145	0.657251	0.0577517	1.64624
GOTERM_BP_FAT	GO:0045137~development of primary sexual characteristics	6	5	0.00141708	5241, 183, 5156, 9510, 10468, 3625	89	127	13528	7.1811	0.765262	0.0734416	2.2217
GOTERM_BP_FAT	GO:0008284~positive regulation of cell proliferation	10	8.33333	0.00145673	183, 5156, 56648, 8317, 7076, 3479, 80781, 3912, 4921, 2260	89	414	13528	3.6715	0.774595	0.071786	2.28318
GOTERM_BP_FAT	GO:0001542~ovulation from ovarian follicle	3	2.5	0.00264669	5241, 183, 9510	89	12	13528	38	0.933363	0.121005	4.11192
GOTERM_BP_FAT	GO:0007160~cell-matrix adhesion	5	4.16667	0.0026802	1281, 3672, 1842, 183, 22795	89	89	13528	8.53933	0.935613	0.117216	4.16294
GOTERM_BP_FAT	GO:0007548~sex differentiation	6	5	0.00302039	5241, 183, 5156, 9510, 10468, 3625	89	151	13528	6.03974	0.954567	0.125771	4.67957
GOTERM_BP_FAT	GO:0030728~ovulation	3	2.5	0.00361851	5241, 183, 9510	89	14	13528	32.5714	0.975395	0.143043	5.58157
GOTERM_BP_FAT	GO:0007276~gamete generation	9	7.5	0.00413278	3024, 22873, 5241, 183, 29127, 56648, 9510, 10468, 143689	89	395	13528	3.46329	0.985483	0.155743	6.35073
GOTERM_BP_FAT	GO:0032504~multicellular organism reproduction	10	8.33333	0.00433236	3024, 22873, 5241, 183, 29127, 56648, 9510, 10468, 3625, 143689	89	487	13528	3.12115	0.988172	0.156896	6.64764
GOTERM_BP_FAT	GO:0048609~reproductive process in a multicellular organism	10	8.33333	0.00433236	3024, 22873, 5241, 183, 29127, 56648, 9510, 10468, 3625, 143689	89	487	13528	3.12115	0.988172	0.156896	6.64764
GOTERM_BP_FAT	GO:0008406~gonad development	5	4.16667	0.00609041	5241, 183, 9510, 10468, 3625	89	112	13528	6.78571	0.998057	0.20645	9.22522
GOTERM_BP_FAT	GO:0008544~epidermis development	6	5	0.00695383	1290, 1281, 1382, 1277, 10468, 1278	89	184	13528	4.95652	0.999201	0.224852	10.4666
GOTERM_BP_FAT	GO:0003006~reproductive developmental process	7	5.83333	0.00718747	22873, 5241, 183, 5156, 9510, 10468, 3625	89	262	13528	4.06107	0.999371	0.224472	10.7997
GOTERM_BP_FAT	GO:0008015~blood circulation	6	5	0.00727085	3672, 623, 183, 3768, 4223, 1278	89	186	13528	4.90323	0.999423	0.220107	10.9183
GOTERM_BP_FAT	GO:0003013~circulatory system process	6	5	0.00727085	3672, 623, 183, 3768, 4223, 1278	89	186	13528	4.90323	0.999423	0.220107	10.9183
GOTERM_BP_FAT	GO:0022602~ovulation cycle process	4	3.33333	0.00762935	5241, 183, 9510, 3625	89	62	13528	9.80645	0.999601	0.223134	11.4267
GOTERM_BP_FAT	GO:0002064~epithelial cell development	3	2.5	0.0081075	5241, 183, 80781	89	21	13528	21.7143	0.999756	0.22894	12.1004
GOTERM_BP_FAT	GO:0048608~reproductive structure development	5	4.16667	0.00916587	5241, 183, 9510, 10468, 3625	89	126	13528	6.03175	0.999918	0.248116	13.5747
GOTERM_BP_FAT	GO:0042698~ovulation cycle	4	3.33333	0.00944184	5241, 183, 9510, 3625	89	67	13528	9.07463	0.999938	0.248105	13.9553
GOTERM_BP_FAT	GO:0007398~ectoderm development	6	5	0.00958169	1290, 1281, 1382, 1277, 10468, 1278	89	199	13528	4.58291	0.999947	0.245073	14.1475
GOTERM_BP_FAT	GO:0048511~rhythmic process	5	4.16667	0.00967433	5241, 183, 9510, 3625, 55068	89	128	13528	5.9375	0.999952	0.241172	14.2747
GOTERM_BP_FAT	GO:0019953~sexual reproduction	9	7.5	0.00980491	3024, 22873, 5241, 183, 29127, 56648, 9510, 10468, 143689	89	458	13528	2.9869	0.999958	0.238271	14.4536
GOTERM_BP_FAT	GO:0007229~integrin-mediated signaling pathway	4	3.33333	0.0106398	1307, 1281, 3672, 9510	89	70	13528	8.68571	0.999982	0.250004	15.5892
GOTERM_BP_FAT	GO:0050678~regulation of epithelial cell proliferation	4	3.33333	0.0110578	5241, 5320, 3479, 3912	89	71	13528	8.56338	0.999988	0.252772	16.1525
GOTERM_BP_FAT	GO:0048730~epidermis morphogenesis	3	2.5	0.0113889	1277, 10468, 1278	89	25	13528	18.24	0.999992	0.253722	16.5962
GOTERM_BP_FAT	GO:0030155~regulation of cell adhesion	5	4.16667	0.012189	1842, 1277, 3910, 151887, 3908	89	137	13528	5.54745	0.999996	0.263392	17.6592
GOTERM_BP_FAT	GO:0048146~positive regulation of fibroblast proliferation	3	2.5	0.0122863	183, 5156, 3479	89	26	13528	17.5385	0.999997	0.259788	17.7876
GOTERM_BP_FAT	GO:0016358~dendrite development	3	2.5	0.0216609	9201, 5592, 4131	89	35	13528	13.0286	1	0.405766	29.3164
GOTERM_BP_FAT	GO:0048145~regulation of fibroblast proliferation	3	2.5	0.0216609	183, 5156, 3479	89	35	13528	13.0286	1	0.405766	29.3164
GOTERM_BP_FAT	GO:0009611~response to wounding	9	7.5	0.0218353	84632, 10344, 1281, 623, 5156, 50507, 2162, 3479, 4131	89	530	13528	2.58113	1	0.40118	29.5158
GOTERM_BP_FAT	GO:0048666~neuron development	7	5.83333	0.0230588	132320, 9201, 3672, 3912, 5592, 4131, 2260	89	339	13528	3.13864	1	0.411291	30.8997
GOTERM_BP_FAT	GO:0003012~muscle system process	5	4.16667	0.0239054	183, 800, 3768, 3479, 10052	89	168	13528	4.52381	1	0.415832	31.8423
GOTERM_BP_FAT	GO:0031175~neuron projection development	6	5	0.0256673	9201, 3672, 3912, 5592, 4131, 2260	89	256	13528	3.5625	1	0.431875	33.7656
GOTERM_BP_FAT	GO:0032276~regulation of gonadotropin secretion	2	1.66667	0.0257701	10468, 3625	89	4	13528	76	1	0.426434	33.8763
GOTERM_BP_FAT	GO:0046880~regulation of follicle-stimulating hormone secretion	2	1.66667	0.0257701	10468, 3625	89	4	13528	76	1	0.426434	33.8763
GOTERM_BP_FAT	GO:0046882~negative regulation of follicle-stimulating hormone secretion	2	1.66667	0.0257701	10468, 3625	89	4	13528	76	1	0.426434	33.8763
GOTERM_BP_FAT	GO:0043589~skin morphogenesis	2	1.66667	0.0257701	1277, 1278	89	4	13528	76	1	0.426434	33.8763
GOTERM_BP_FAT	GO:0032277~negative regulation of gonadotropin secretion	2	1.66667	0.0257701	10468, 3625	89	4	13528	76	1	0.426434	33.8763
GOTERM_BP_FAT	GO:0021700~developmental maturation	4	3.33333	0.028071	132320, 5241, 7076, 4131	89	101	13528	6.0198	1	0.447806	36.3076
GOTERM_BP_FAT	GO:0008285~negative regulation of cell proliferation	7	5.83333	0.03015	183, 5320, 50507, 990, 9510, 80781, 6935	89	361	13528	2.94737	1	0.465138	38.4322
GOTERM_BP_FAT	GO:0032964~collagen biosynthetic process	2	1.66667	0.0321094	1281, 1277	89	5	13528	60.8	1	0.48004	40.3737
GOTERM_BP_FAT	GO:0010810~regulation of cell-substrate adhesion	3	2.5	0.0359903	1842, 1277, 151887	89	46	13528	9.91304	1	0.513437	44.0508
GOTERM_BP_FAT	GO:0001885~endothelial cell development	2	1.66667	0.0446658	183, 80781	89	7	13528	43.4286	1	0.585681	51.517
GOTERM_BP_FAT	GO:0008361~regulation of cell size	5	4.16667	0.0452927	9201, 623, 183, 4131, 2260	89	206	13528	3.68932	1	0.584065	52.0185
GOTERM_BP_FAT	GO:0048514~blood vessel morphogenesis	5	4.16667	0.0487042	1306, 183, 80781, 4223, 10052	89	211	13528	3.6019	1	0.604575	54.6641
GOTERM_BP_FAT	GO:0060343~trabecula formation	2	1.66667	0.0508835	9510, 1277	89	8	13528	38	1	0.61445	56.2819
GOTERM_BP_FAT	GO:0044057~regulation of system process	6	5	0.0508849	183, 3768, 10468, 3625, 4131, 3908	89	309	13528	2.95146	1	0.607959	56.2829
GOTERM_BP_FAT	GO:0060325~face morphogenesis	2	1.66667	0.0570612	5156, 1277	89	9	13528	33.7778	1	0.644875	60.5789
GOTERM_BP_FAT	GO:0034374~low-density lipoprotein particle remodeling	2	1.66667	0.0570612	183, 5320	89	9	13528	33.7778	1	0.644875	60.5789
GOTERM_BP_FAT	GO:0035019~somatic stem cell maintenance	2	1.66667	0.0570612	5320, 3479	89	9	13528	33.7778	1	0.644875	60.5789
GOTERM_BP_FAT	GO:0006275~regulation of DNA replication	3	2.5	0.0615415	5156, 990, 3479	89	62	13528	7.35484	1	0.667208	63.4441
GOTERM_BP_FAT	GO:0043567~regulation of insulin-like growth factor receptor signaling pathway	2	1.66667	0.0631991	3479, 8483	89	10	13528	30.4	1	0.671104	64.4538
GOTERM_BP_FAT	GO:0008283~cell proliferation	7	5.83333	0.0645022	183, 10216, 54331, 29127, 10468, 3479, 6935	89	436	13528	2.44037	1	0.672774	65.2291
GOTERM_BP_FAT	GO:0030182~neuron differentiation	7	5.83333	0.0656442	132320, 9201, 3672, 3912, 5592, 4131, 2260	89	438	13528	2.42922	1	0.673466	65.8956
GOTERM_BP_FAT	GO:0007292~female gamete generation	3	2.5	0.066861	5241, 183, 9510	89	65	13528	7.01538	1	0.674566	66.5925
GOTERM_BP_FAT	GO:0042063~gliogenesis	3	2.5	0.066861	183, 5156, 3479	89	65	13528	7.01538	1	0.674566	66.5925
GOTERM_BP_FAT	GO:0060323~head morphogenesis	2	1.66667	0.0692976	5156, 1277	89	11	13528	27.6364	1	0.68235	67.9481
GOTERM_BP_FAT	GO:0060324~face development	2	1.66667	0.0692976	5156, 1277	89	11	13528	27.6364	1	0.68235	67.9481
GOTERM_BP_FAT	GO:0045742~positive regulation of epidermal growth factor receptor signaling pathway	2	1.66667	0.0692976	84632, 183	89	11	13528	27.6364	1	0.68235	67.9481
GOTERM_BP_FAT	GO:0007167~enzyme linked receptor protein signaling pathway	6	5	0.0720426	1281, 5156, 10468, 1278, 4921, 2260	89	342	13528	2.66667	1	0.691368	69.4135
GOTERM_BP_FAT	GO:0014068~positive regulation of phosphoinositide 3-kinase cascade	2	1.66667	0.0753567	183, 3479	89	12	13528	25.3333	1	0.702754	71.0991
GOTERM_BP_FAT	GO:0006936~muscle contraction	4	3.33333	0.0777774	183, 800, 3768, 10052	89	153	13528	3.97386	1	0.709187	72.2748
GOTERM_BP_FAT	GO:0045995~regulation of embryonic development	2	1.66667	0.0813769	3910, 3908	89	13	13528	23.3846	1	0.720761	73.9405
GOTERM_BP_FAT	GO:0014066~regulation of phosphoinositide 3-kinase cascade	2	1.66667	0.0813769	183, 3479	89	13	13528	23.3846	1	0.720761	73.9405
GOTERM_BP_FAT	GO:0010744~positive regulation of foam cell differentiation	2	1.66667	0.0813769	183, 5320	89	13	13528	23.3846	1	0.720761	73.9405
GOTERM_BP_FAT	GO:0000902~cell morphogenesis	6	5	0.0822873	9201, 3672, 50507, 80781, 3912, 4131	89	356	13528	2.5618	1	0.719697	74.3467
GOTERM_BP_FAT	GO:0048469~cell maturation	3	2.5	0.0856137	132320, 5241, 7076	89	75	13528	6.08	1	0.729297	75.7809
GOTERM_BP_FAT	GO:0010171~body morphogenesis	2	1.66667	0.0873583	5156, 1277	89	14	13528	21.7143	1	0.731745	76.5028
GOTERM_BP_FAT	GO:0060322~head development	2	1.66667	0.0873583	5156, 1277	89	14	13528	21.7143	1	0.731745	76.5028
GOTERM_BP_FAT	GO:0032268~regulation of cellular protein metabolic process	7	5.83333	0.0882351	623, 183, 56648, 5577, 7076, 3479, 143689	89	474	13528	2.24473	1	0.7305	76.8579
GOTERM_BP_FAT	GO:0006928~cell motion	7	5.83333	0.0889174	9201, 115908, 3672, 800, 3479, 5592, 947	89	475	13528	2.24	1	0.728476	77.1307
GOTERM_BP_FAT	GO:0009725~response to hormone stimulus	6	5	0.0908563	261729, 5156, 54331, 5577, 1277, 4131	89	367	13528	2.48501	1	0.731662	77.8898
GOTERM_BP_FAT	GO:0009628~response to abiotic stimulus	6	5	0.0916577	1281, 183, 4750, 1277, 80781, 4131	89	368	13528	2.47826	1	0.730176	78.1965
GOTERM_BP_FAT	GO:0030030~cell projection organization	6	5	0.0916577	9201, 3672, 3912, 5592, 4131, 2260	89	368	13528	2.47826	1	0.730176	78.1965
GOTERM_BP_FAT	GO:0045446~endothelial cell differentiation	2	1.66667	0.0992059	183, 80781	89	16	13528	19	1	0.754624	80.8967

## Sheet: SupplementaryTableS7
Supplementary Table S7. Common genes identified in EMT model and NSMs with lymph node positive
ProbeID	GeneSymbol	EntrezGene	UniGene
A_23_P65678	FBN1	2200	Hs.591133
A_24_P236235	FLRT2	23768	Hs.533710
A_24_P123385	MAP1B	4131	Hs.584777
A_23_P207520	COL1A1	1277	Hs.172928
A_23_P361014	TSHZ3	57616	Hs.278436
A_23_P43810	LTBP1	4052	Hs.654497
A_23_P160559	ECM1	1893	Hs.81071
A_23_P56746	FAP	2191	Hs.654370
A_24_P330303	FRMD6	122786	Hs.434914
A_23_P160318	COL16A1	1307	Hs.368921
A_23_P452	DDR2	4921	Hs.593833
A_32_P4199	RNF152	220441	Hs.667457
A_23_P87752	LEPREL2	10536	Hs.631655
A_23_P253958	LRRC17	10234	Hs.567412
A_23_P67339	RCN3	57333	Hs.567550
A_23_P92042	ITPR1	3708	Hs.567295
A_24_P921366	CALD1	800	Hs.490203
A_23_P137097	SLC16A2	6567	Hs.75317
A_32_P208403	GNG2	54331	Hs.693609
A_23_P81590	PDE6A	5145	Hs.567314
A_23_P62115	TIMP1	7076	Hs.522632
A_23_P65518	DACT1	51339	Hs.48950
A_23_P211039	ADAMTS1	9510	Hs.643357
A_23_P301304	FGFR1	2260	Hs.264887
A_23_P58082	CCDC80	151887	Hs.477128
A_23_P406341	AFAP1L2	84632	Hs.501106
A_23_P60146	PDGFRL	5157	Hs.458573
A_23_P256334	ITGA1	3672	Hs.644352
A_23_P144916	GFPT2	9945	Hs.30332
A_23_P111888	CTHRC1	115908	Hs.405614
A_24_P339429	KCNJ12	3768	Hs.200629
A_23_P369994	DCLK1	9201	Hs.507755
A_23_P202013	ZEB1	6935	Hs.124503
